# Supplementary material for: Macrobenthic fauna from an upwelling coastal area of Peru (Warm Temperate South-eastern Pacific province -Humboldtian ecoregion)
Source: Biodivers Data J. 2018 Sep 10;(6):e28937. doi: 10.3897/BDJ.6.e28937 (PMC6160799; doi:10.3897/BDJ.6.e28937)
Supplement: Supplementary material 2 — Macrobenthos species ocurrence list [file bdj-06-e28937-s002.zip]

Archive with 3 entries (3 files):
- occurrence.txt
- meta.xml
- eml.xml
