# Supplementary material for: Macrobenthic fauna from an upwelling coastal area of Peru (Warm Temperate South-eastern Pacific province -Humboldtian ecoregion)
Source: Biodivers Data J. 2018 Sep 10;(6):e28937. doi: 10.3897/BDJ.6.e28937 (PMC6160799; doi:10.3897/BDJ.6.e28937)
Supplement: Supplementary material 2 — Macrobenthos species ocurrence list [file bdj-06-e28937-s002.zip › occurrence.txt]

id	rightsHolder	basisOfRecord	occurrenceID	occurrenceRemarks	samplingProtocol	habitat	continent	country	locality	verbatimDepth	decimalLatitude	decimalLongitude	taxonID	acceptedNameUsageID	parentNameUsageID	scientificName	kingdom	class	order	family	genus	specificEpithet	taxonRank
BMAP:Benthos:PLNG_0001	Smithsonian Conservation Biology Institute	HumanObservation	BMAP:Benthos:PLNG_0001			NA	America	Peru	Cañete				BMAP:Benthos:PLNG_0001	BMAP:Benthos:PLNG_0001		Polychaeta Grube, 1850	Animalia	Polychaeta					class
BMAP:Benthos:PLNG_0002	Smithsonian Conservation Biology Institute	HumanObservation	BMAP:Benthos:PLNG_0002			NA	America	Peru	Cañete				BMAP:Benthos:PLNG_0002	BMAP:Benthos:PLNG_0002	BMAP:Benthos:PLNG_0001	Capitellida Fauchald, 1977	Animalia	Polychaeta	Capitellida				order
BMAP:Benthos:PLNG_0003	Smithsonian Conservation Biology Institute	HumanObservation	BMAP:Benthos:PLNG_0003			NA	America	Peru	Cañete				BMAP:Benthos:PLNG_0003	BMAP:Benthos:PLNG_0003	BMAP:Benthos:PLNG_0002	Arenicolidae Johnston, 1835	Animalia	Polychaeta	Capitellida	Arenicolidae			family
BMAP:Benthos:PLNG_0004	Smithsonian Conservation Biology Institute	HumanObservation	BMAP:Benthos:PLNG_0004		hand corer, van Veen drag	soft bottom	America	Peru	Cañete	0 - 15 m	-13.259454	-76.31308	BMAP:Benthos:PLNG_0004	BMAP:Benthos:PLNG_0004	BMAP:Benthos:PLNG_0002	Abarenicola affinis affinis (Ashworth, 1902)	Animalia	Polychaeta	Capitellida	Arenicolidae	Abarenicola	affinis	subspecies
BMAP:Benthos:PLNG_0005	Smithsonian Conservation Biology Institute	HumanObservation	BMAP:Benthos:PLNG_0005			NA	America	Peru	Cañete				BMAP:Benthos:PLNG_0005	BMAP:Benthos:PLNG_0005	BMAP:Benthos:PLNG_0002	Capitellidae Grube, 1862	Animalia	Polychaeta	Capitellida	Capitellidae			family
BMAP:Benthos:PLNG_0006	Smithsonian Conservation Biology Institute	HumanObservation	BMAP:Benthos:PLNG_0006		van Veen drag, 25cm x 25cm quadrat	hard and soft bottoms	America	Peru	Cañete	0 - 15 m	-13.259454	-76.31308	BMAP:Benthos:PLNG_0006	BMAP:Benthos:PLNG_0006	BMAP:Benthos:PLNG_0002	Mediomastus branchiferus Hartmann-Schröder, 1962	Animalia	Polychaeta	Capitellida	Capitellidae	Mediomastus	branchiferus	species
BMAP:Benthos:PLNG_0007	Smithsonian Conservation Biology Institute	HumanObservation	BMAP:Benthos:PLNG_0007			NA	America	Peru	Cañete				BMAP:Benthos:PLNG_0007	BMAP:Benthos:PLNG_0007	BMAP:Benthos:PLNG_0002	Maldanidae Malmgren, 1867	Animalia	Polychaeta	Capitellida	Maldanidae			family
BMAP:Benthos:PLNG_0008	Smithsonian Conservation Biology Institute	HumanObservation	BMAP:Benthos:PLNG_0008		25cmX25cm quadrats	hard bottom	America	Peru	Cañete	5 - 10 m	-13.259454	-76.31308	BMAP:Benthos:PLNG_0008	BMAP:Benthos:PLNG_0008	BMAP:Benthos:PLNG_0002	Axiothella rubrocincta (Johnson, 1901)	Animalia	Polychaeta	Capitellida	Maldanidae	Axiothella	rubrocincta	species
BMAP:Benthos:PLNG_0009	Smithsonian Conservation Biology Institute	HumanObservation	BMAP:Benthos:PLNG_0009			NA	America	Peru	Cañete				BMAP:Benthos:PLNG_0009	BMAP:Benthos:PLNG_0009	BMAP:Benthos:PLNG_0001	Cossurida Fauchald, 1977	Animalia	Polychaeta	Cossurida				order
BMAP:Benthos:PLNG_0010	Smithsonian Conservation Biology Institute	HumanObservation	BMAP:Benthos:PLNG_0010			NA	America	Peru	Cañete				BMAP:Benthos:PLNG_0010	BMAP:Benthos:PLNG_0010	BMAP:Benthos:PLNG_0009	Cossuridae Day, 1863	Animalia	Polychaeta	Cossurida	Cossuridae			family
BMAP:Benthos:PLNG_0011	Smithsonian Conservation Biology Institute	HumanObservation	BMAP:Benthos:PLNG_0011	Material examined: Figure 2A. Prostomium conical or almost triangular in shape, slightly longer than width; two peristomial segments, first incomplete peristomial segment, First setiger uniramous; branchiae on setigers 3.	van Veen drag	soft bottom	America	Peru	Cañete	10 - 15 m	-13.259454	-76.31308	BMAP:Benthos:PLNG_0011	BMAP:Benthos:PLNG_0011	BMAP:Benthos:PLNG_0009	Cossura chilensis Hartmann-Schröder, 1965	Animalia	Polychaeta	Cossurida	Cossuridae	Cossura	chilensis	species
BMAP:Benthos:PLNG_0012	Smithsonian Conservation Biology Institute	HumanObservation	BMAP:Benthos:PLNG_0012			NA	America	Peru	Cañete				BMAP:Benthos:PLNG_0012	BMAP:Benthos:PLNG_0012	BMAP:Benthos:PLNG_0001	Eunicida Uschakov, 1955	Animalia	Polychaeta	Eunicida				order
BMAP:Benthos:PLNG_0013	Smithsonian Conservation Biology Institute	HumanObservation	BMAP:Benthos:PLNG_0013			NA	America	Peru	Cañete				BMAP:Benthos:PLNG_0013	BMAP:Benthos:PLNG_0013	BMAP:Benthos:PLNG_0012	Dorvilleidae Chamberlin, 1919	Animalia	Polychaeta	Eunicida	Dorvilleidae			family
BMAP:Benthos:PLNG_0014	Smithsonian Conservation Biology Institute	HumanObservation	BMAP:Benthos:PLNG_0014		25cmX25cm quadrats	hard bottom	America	Peru	Cañete	0 - 10 m	-13.259454	-76.31308	BMAP:Benthos:PLNG_0014	BMAP:Benthos:PLNG_0014	BMAP:Benthos:PLNG_0013	Schistomeringos annulata (Moore, 1906)	Animalia	Polychaeta	Eunicida	Dorvilleidae	Schistomeringos	annulata	species
BMAP:Benthos:PLNG_0015	Smithsonian Conservation Biology Institute	HumanObservation	BMAP:Benthos:PLNG_0015			NA	America	Peru	Cañete				BMAP:Benthos:PLNG_0015	BMAP:Benthos:PLNG_0015	BMAP:Benthos:PLNG_0012	Lumbrineridae Schmarda, 1861	Animalia	Polychaeta	Eunicida	Lumbrineridae			family
BMAP:Benthos:PLNG_0016	Smithsonian Conservation Biology Institute	HumanObservation	BMAP:Benthos:PLNG_0016		25cmX25cm quadrats	hard bottom	America	Peru	Cañete	0 - 5 m	-13.259454	-76.31308	BMAP:Benthos:PLNG_0016	BMAP:Benthos:PLNG_0016	BMAP:Benthos:PLNG_0015	Lumbrineris biuncinata Hartmann-Schröder, 1960	Animalia	Polychaeta	Eunicida	Lumbrineridae	Lumbrineris	biuncinata	species
BMAP:Benthos:PLNG_0017	Smithsonian Conservation Biology Institute	HumanObservation	BMAP:Benthos:PLNG_0017		hand corer, van Veen drag, 25cm x 25cm quadrat	hard and soft bottoms	America	Peru	Cañete	0 - 10 m	-13.259454	-76.31308	BMAP:Benthos:PLNG_0017	BMAP:Benthos:PLNG_0017	BMAP:Benthos:PLNG_0015	Lumbrineris lobata Hartmann-Schröder, 1960	Animalia	Polychaeta	Eunicida	Lumbrineridae	Lumbrineris	lobata	species
BMAP:Benthos:PLNG_0018	Smithsonian Conservation Biology Institute	HumanObservation	BMAP:Benthos:PLNG_0018			NA	America	Peru	Cañete				BMAP:Benthos:PLNG_0018	BMAP:Benthos:PLNG_0018	BMAP:Benthos:PLNG_0012	Onuphidae Kinberg, 1865	Animalia	Polychaeta	Eunicida	Onuphidae			family
BMAP:Benthos:PLNG_0019	Smithsonian Conservation Biology Institute	HumanObservation	BMAP:Benthos:PLNG_0019	Material examined: Figure 2B. Prostomium rounded; Ceratophores of palps and antennae with 9-11 (some times 8-11) proximal rings and a longer distal ring. Anterior 5-6 pairs of parapodia modified, with 4–5 bidentate pseudocompound hooks and 1–2 upper simple chaetae, hooks with tiny spines on the shaft. Branchiae with up to 23 spiraled whorls, with long and thin filaments, starting from chaetiger 5.	van Veen drag	soft bottom	America	Peru	Cañete	8 - 15 m	-13.259454	-76.31308	BMAP:Benthos:PLNG_0019	BMAP:Benthos:PLNG_0019	BMAP:Benthos:PLNG_0018	Diopatra chiliensis Quatrefages, 1866	Animalia	Polychaeta	Eunicida	Onuphidae	Diopatra	chiliensis	species
BMAP:Benthos:PLNG_0020	Smithsonian Conservation Biology Institute	HumanObservation	BMAP:Benthos:PLNG_0020		van Veen grab, 25cmX25cm quadrats	hard and soft bottoms	America	Peru	Cañete	8 - 15 m	-13.259454	-76.31308	BMAP:Benthos:PLNG_0020	BMAP:Benthos:PLNG_0020	BMAP:Benthos:PLNG_0018	Diopatra obliqua Hartman, 1944	Animalia	Polychaeta	Eunicida	Onuphidae	Diopatra	obliqua	species
BMAP:Benthos:PLNG_0021	Smithsonian Conservation Biology Institute	HumanObservation	BMAP:Benthos:PLNG_0021			NA	America	Peru	Cañete				BMAP:Benthos:PLNG_0021	BMAP:Benthos:PLNG_0021	BMAP:Benthos:PLNG_0001	Orbiniida Dales, 1963	Animalia	Polychaeta	Orbiniida				order
BMAP:Benthos:PLNG_0022	Smithsonian Conservation Biology Institute	HumanObservation	BMAP:Benthos:PLNG_0022			NA	America	Peru	Cañete				BMAP:Benthos:PLNG_0022	BMAP:Benthos:PLNG_0022	BMAP:Benthos:PLNG_0021	Orbiniidae Hartman, 1942	Animalia	Polychaeta	Orbiniida	Orbiniidae			family
BMAP:Benthos:PLNG_0023	Smithsonian Conservation Biology Institute	HumanObservation	BMAP:Benthos:PLNG_0023		van Veen drag	soft bottom	America	Peru	Cañete	8 - 12 m	-13.259454	-76.31308	BMAP:Benthos:PLNG_0023	BMAP:Benthos:PLNG_0023	BMAP:Benthos:PLNG_0022	Leitoscoloplos chilensis (Hartmann-Schröder, 1965)	Animalia	Polychaeta	Orbiniida	Orbiniidae	Leitoscoloplos	chilensis	species
BMAP:Benthos:PLNG_0024	Smithsonian Conservation Biology Institute	HumanObservation	BMAP:Benthos:PLNG_0024		van Veen drag	soft bottom	America	Peru	Cañete	8 - 12 m	-13.259454	-76.31308	BMAP:Benthos:PLNG_0024	BMAP:Benthos:PLNG_0024	BMAP:Benthos:PLNG_0022	Leitoscoloplos kerguelensis (McIntosh, 1885)	Animalia	Polychaeta	Orbiniida	Orbiniidae	Leitoscoloplos	kerguelensis	species
BMAP:Benthos:PLNG_0025	Smithsonian Conservation Biology Institute	HumanObservation	BMAP:Benthos:PLNG_0025		25cmX25cm quadrats	hard bottom	America	Peru	Cañete	0 - 10 m	-13.259454	-76.31308	BMAP:Benthos:PLNG_0025	BMAP:Benthos:PLNG_0025	BMAP:Benthos:PLNG_0022	Naineris brevicephala Hartmann-Schröder, 1960	Animalia	Polychaeta	Orbiniida	Orbiniidae	Naineris	brevicephala	species
BMAP:Benthos:PLNG_0026	Smithsonian Conservation Biology Institute	HumanObservation	BMAP:Benthos:PLNG_0026	Material examined: Figure 2C. Prostomium rounded, as long as wide, a pair of eyes located in the posterior half of the prostomium; the division of the thorax and abdomen is not clear. The first two segments without chaetas. Cirrus dorsal short and digitiforms. Gills from segment 8. Types of substrate: hard and soft bottoms. Depth/ bathymetric range: 0-10 m.	hand corer, van Veen drag, 25cm x 25cm quadrat	hard and soft bottoms	America	Peru	Cañete	0 - 10 m	-13.259454	-76.31308	BMAP:Benthos:PLNG_0026	BMAP:Benthos:PLNG_0026	BMAP:Benthos:PLNG_0022	Protoariciella uncinata Hartmann-Schröder, 1962	Animalia	Polychaeta	Orbiniida	Orbiniidae	Protoariciella	uncinata	species
BMAP:Benthos:PLNG_0027	Smithsonian Conservation Biology Institute	HumanObservation	BMAP:Benthos:PLNG_0027		hand corer, van Veen drag	soft bottom	America	Peru	Cañete	0 - 12 m	-13.259454	-76.31308	BMAP:Benthos:PLNG_0027	BMAP:Benthos:PLNG_0027	BMAP:Benthos:PLNG_0022	Scoloplos rubra (Webster, 1879)	Animalia	Polychaeta	Orbiniida	Orbiniidae	Scoloplos	rubra	species
BMAP:Benthos:PLNG_0028	Smithsonian Conservation Biology Institute	HumanObservation	BMAP:Benthos:PLNG_0028			NA	America	Peru	Cañete				BMAP:Benthos:PLNG_0028	BMAP:Benthos:PLNG_0028	BMAP:Benthos:PLNG_0001	Oweniida Dales, 1963	Animalia	Polychaeta	Oweniida				order
BMAP:Benthos:PLNG_0029	Smithsonian Conservation Biology Institute	HumanObservation	BMAP:Benthos:PLNG_0029			NA	America	Peru	Cañete				BMAP:Benthos:PLNG_0029	BMAP:Benthos:PLNG_0029	BMAP:Benthos:PLNG_0028	Oweniidae Rioja, 1923	Animalia	Polychaeta	Oweniida	Oweniidae			family
BMAP:Benthos:PLNG_0030	Smithsonian Conservation Biology Institute	HumanObservation	BMAP:Benthos:PLNG_0030		van Veen drag	soft bottom	America	Peru	Cañete	8 - 15 m	-13.259454	-76.31308	BMAP:Benthos:PLNG_0030	BMAP:Benthos:PLNG_0030	BMAP:Benthos:PLNG_0029	Owenia collaris Hartman, 1955	Animalia	Polychaeta	Oweniida	Oweniidae	Owenia	collaris	species
BMAP:Benthos:PLNG_0031	Smithsonian Conservation Biology Institute	HumanObservation	BMAP:Benthos:PLNG_0031			NA	America	Peru	Cañete				BMAP:Benthos:PLNG_0031	BMAP:Benthos:PLNG_0031	BMAP:Benthos:PLNG_0001	Phyllodocida Levinsen, 1883	Animalia	Polychaeta	Phyllodocida				order
BMAP:Benthos:PLNG_0032	Smithsonian Conservation Biology Institute	HumanObservation	BMAP:Benthos:PLNG_0032			NA	America	Peru	Cañete				BMAP:Benthos:PLNG_0032	BMAP:Benthos:PLNG_0032	BMAP:Benthos:PLNG_0031	Glyceridae Grube, 1850	Animalia	Polychaeta	Phyllodocida	Glyceridae			family
BMAP:Benthos:PLNG_0033	Smithsonian Conservation Biology Institute	HumanObservation	BMAP:Benthos:PLNG_0033		hand corer, van Veen drag, 25cm x 25cm quadrat	hard and soft bottoms	America	Peru	Cañete	0 - 15 m	-13.259454	-76.31308	BMAP:Benthos:PLNG_0033	BMAP:Benthos:PLNG_0033	BMAP:Benthos:PLNG_0032	Glycera americana Leidy, 1855	Animalia	Polychaeta	Phyllodocida	Glyceridae	Glycera	americana	species
BMAP:Benthos:PLNG_0034	Smithsonian Conservation Biology Institute	HumanObservation	BMAP:Benthos:PLNG_0034		hand corer, van Veen drag, 25cm x 25cm quadrat	hard and soft bottoms	America	Peru	Cañete	0 - 12 m	-13.259454	-76.31308	BMAP:Benthos:PLNG_0034	BMAP:Benthos:PLNG_0034	BMAP:Benthos:PLNG_0032	Hemipodia californiensis (Hartman, 1938)	Animalia	Polychaeta	Phyllodocida	Glyceridae	Hemipodia	californiensis	species
BMAP:Benthos:PLNG_0035	Smithsonian Conservation Biology Institute	HumanObservation	BMAP:Benthos:PLNG_0035			NA	America	Peru	Cañete				BMAP:Benthos:PLNG_0035	BMAP:Benthos:PLNG_0035	BMAP:Benthos:PLNG_0031	Goniadidae Krinberg, 1866	Animalia	Polychaeta	Phyllodocida	Goniadidae			family
BMAP:Benthos:PLNG_0036	Smithsonian Conservation Biology Institute	HumanObservation	BMAP:Benthos:PLNG_0036		hand corer, van Veen drag	soft bottom	America	Peru	Cañete	0 - 15 m	-13.259454	-76.31308	BMAP:Benthos:PLNG_0036	BMAP:Benthos:PLNG_0036	BMAP:Benthos:PLNG_0035	Goniada echinulata Grube, 1870	Animalia	Polychaeta	Phyllodocida	Goniadidae	Goniada	echinulata	species
BMAP:Benthos:PLNG_0037	Smithsonian Conservation Biology Institute	HumanObservation	BMAP:Benthos:PLNG_0037	Material examined: Figure 2E. Prostomium with 8 rings, 4 antennas with constrictions resembling annulations. Proboscis with several different types of papillae, arranged in distinct longitudinal rows and best developed in median proboscidial part. Papillae long and unidentate, fang-shaped papillae with bent tip and broad base. Papillae slightly shorter, unidentate, fang-shaped papillae with sligh…	hand corer, van Veen drag	soft bottom	America	Peru	Cañete	0 - 10 m	-13.259454	-76.31308	BMAP:Benthos:PLNG_0037	BMAP:Benthos:PLNG_0037	BMAP:Benthos:PLNG_0035	Goniadides falcigera Hartmann-Schröder, 1962	Animalia	Polychaeta	Phyllodocida	Goniadidae	Goniadides	falcigera	species
BMAP:Benthos:PLNG_0038	Smithsonian Conservation Biology Institute	HumanObservation	BMAP:Benthos:PLNG_0038			NA	America	Peru	Cañete				BMAP:Benthos:PLNG_0038	BMAP:Benthos:PLNG_0038	BMAP:Benthos:PLNG_0031	Hesionidae Grube, 1850	Animalia	Polychaeta	Phyllodocida	Hesionidae			family
BMAP:Benthos:PLNG_0039	Smithsonian Conservation Biology Institute	HumanObservation	BMAP:Benthos:PLNG_0039		van Veen drag	soft bottom	America	Peru	Cañete	8 - 10 m	-13.259454	-76.31308	BMAP:Benthos:PLNG_0039	BMAP:Benthos:PLNG_0039	BMAP:Benthos:PLNG_0038	Heteropodarke heteromorpha Hartmann-Schröder, 1962	Animalia	Polychaeta	Phyllodocida	Hesionidae	Heteropodarke	heteromorpha	species
BMAP:Benthos:PLNG_0040	Smithsonian Conservation Biology Institute	HumanObservation	BMAP:Benthos:PLNG_0040		25cmX25cm quadrats	hard bottom	America	Peru	Cañete	0 - 10 m	-13.259454	-76.31308	BMAP:Benthos:PLNG_0040	BMAP:Benthos:PLNG_0040	BMAP:Benthos:PLNG_0038	Oxydromus furcatus (Hartmann-Schröder, 1962)	Animalia	Polychaeta	Phyllodocida	Hesionidae	Oxydromus	furcatus	species
BMAP:Benthos:PLNG_0041	Smithsonian Conservation Biology Institute	HumanObservation	BMAP:Benthos:PLNG_0041			NA	America	Peru	Cañete				BMAP:Benthos:PLNG_0041	BMAP:Benthos:PLNG_0041	BMAP:Benthos:PLNG_0031	Nephytyidae Grube, 1850	Animalia	Polychaeta	Phyllodocida	Nephytyidae			family
BMAP:Benthos:PLNG_0042	Smithsonian Conservation Biology Institute	HumanObservation	BMAP:Benthos:PLNG_0042		van Veen drag	soft bottom	America	Peru	Cañete	8 - 15 m	-13.259454	-76.31308	BMAP:Benthos:PLNG_0042	BMAP:Benthos:PLNG_0042	BMAP:Benthos:PLNG_0041	Nephtys ferruginea Hartman, 1940	Animalia	Polychaeta	Phyllodocida	Nephytyidae	Nephtys	ferruginea	species
BMAP:Benthos:PLNG_0043	Smithsonian Conservation Biology Institute	HumanObservation	BMAP:Benthos:PLNG_0043	Material examined: Figure 2F. The prostomium is approximately pentagonal in shape and broader than long. Long proboscis, with 22 rows of papillae, each row with 6 to 7 papillae, the anterior papillae are 2 to 3 the size of the posterior ones. Interramal cirri first present on segment 4 and continuing through of body, distinctly recurved and heavily ciliated. The neuropodium carries a superior lob…	hand corer, van Veen drag	soft bottom	America	Peru	Cañete	0 - 15 m	-13.259454	-76.31308	BMAP:Benthos:PLNG_0043	BMAP:Benthos:PLNG_0043	BMAP:Benthos:PLNG_0041	Nephtys impressa Baird, 1873	Animalia	Polychaeta	Phyllodocida	Nephytyidae	Nephtys	impressa	species
BMAP:Benthos:PLNG_0044	Smithsonian Conservation Biology Institute	HumanObservation	BMAP:Benthos:PLNG_0044			NA	America	Peru	Cañete				BMAP:Benthos:PLNG_0044	BMAP:Benthos:PLNG_0044	BMAP:Benthos:PLNG_0031	Nereididae Blainville, 1818	Animalia	Polychaeta	Phyllodocida	Nereididae			family
BMAP:Benthos:PLNG_0045	Smithsonian Conservation Biology Institute	HumanObservation	BMAP:Benthos:PLNG_0045		van Veen drag, 25cm x 25cm quadrat	hard and soft bottoms	America	Peru	Cañete	0 - 15 m	-13.259454	-76.31308	BMAP:Benthos:PLNG_0045	BMAP:Benthos:PLNG_0045	BMAP:Benthos:PLNG_0044	Nereis callaona (Grube, 1857)	Animalia	Polychaeta	Phyllodocida	Nereididae	Nereis	callaona	species
BMAP:Benthos:PLNG_0046	Smithsonian Conservation Biology Institute	HumanObservation	BMAP:Benthos:PLNG_0046		25cmX25cm quadrats	hard bottom	America	Peru	Cañete	0 m	-13.259454	-76.31308	BMAP:Benthos:PLNG_0046	BMAP:Benthos:PLNG_0046	BMAP:Benthos:PLNG_0044	Platynereis australis (Schmarda, 1861)	Animalia	Polychaeta	Phyllodocida	Nereididae	Platynereis	australis	species
BMAP:Benthos:PLNG_0047	Smithsonian Conservation Biology Institute	HumanObservation	BMAP:Benthos:PLNG_0047	Material examined: Figure 2G. Prostomium with entire anterior margin, wider than long. The dorsal part of the body presents a greenish-brown color, including the prostomium and palps. One apodous anterior segment, greater than length of chaetiger 1. Tentacular cirri with distinct cirrophores, longest tentacular cirri extend back to chaetiger 3–4. The paragnath distribution: área I: 1 conical para…	25cmX25cm quadrats	hard bottom	America	Peru	Cañete	0 - 10 m	-13.259454	-76.31308	BMAP:Benthos:PLNG_0047	BMAP:Benthos:PLNG_0047	BMAP:Benthos:PLNG_0044	Pseudonereis gallapagensis Kinberg, 1865	Animalia	Polychaeta	Phyllodocida	Nereididae	Pseudonereis	gallapagensis	species
BMAP:Benthos:PLNG_0048	Smithsonian Conservation Biology Institute	HumanObservation	BMAP:Benthos:PLNG_0048			NA	America	Peru	Cañete				BMAP:Benthos:PLNG_0048	BMAP:Benthos:PLNG_0048	BMAP:Benthos:PLNG_0031	Phyllodocidae Örsted, 1843	Animalia	Polychaeta	Phyllodocida	Phyllodocidae			family
BMAP:Benthos:PLNG_0049	Smithsonian Conservation Biology Institute	HumanObservation	BMAP:Benthos:PLNG_0049		25cmX25cm quadrats	hard bottom	America	Peru	Cañete	0 - 10 m	-13.259454	-76.31308	BMAP:Benthos:PLNG_0049	BMAP:Benthos:PLNG_0049	BMAP:Benthos:PLNG_0048	Phyllodoce parvula Gravier, 1907	Animalia	Polychaeta	Phyllodocida	Phyllodocidae	Phyllodoce	parvula	species
BMAP:Benthos:PLNG_0050	Smithsonian Conservation Biology Institute	HumanObservation	BMAP:Benthos:PLNG_0050		25cmX25cm quadrats	hard bottom	America	Peru	Cañete	0 - 10 m	-13.259454	-76.31308	BMAP:Benthos:PLNG_0050	BMAP:Benthos:PLNG_0050	BMAP:Benthos:PLNG_0048	Protomystides confusa Hartmann-Schröder, 1962	Animalia	Polychaeta	Phyllodocida	Phyllodocidae	Protomystides	confusa	species
BMAP:Benthos:PLNG_0051	Smithsonian Conservation Biology Institute	HumanObservation	BMAP:Benthos:PLNG_0051		25cmX25cm quadrats	hard bottom	America	Peru	Cañete	0 - 10 m	-13.259454	-76.31308	BMAP:Benthos:PLNG_0051	BMAP:Benthos:PLNG_0051	BMAP:Benthos:PLNG_0048	Protomystides lanceolata Hartmann-Schröder, 1962	Animalia	Polychaeta	Phyllodocida	Phyllodocidae	Protomystides	lanceolata	species
BMAP:Benthos:PLNG_0052	Smithsonian Conservation Biology Institute	HumanObservation	BMAP:Benthos:PLNG_0052		van Veen drag, 25cm x 25cm quadrat	hard and soft bottoms	America	Peru	Cañete	0 - 12 m	-13.259454	-76.31308	BMAP:Benthos:PLNG_0052	BMAP:Benthos:PLNG_0052	BMAP:Benthos:PLNG_0048	Steggoa negra Hartmann-Schröder, 1962	Animalia	Polychaeta	Phyllodocida	Phyllodocidae	Steggoa	negra	species
BMAP:Benthos:PLNG_0053	Smithsonian Conservation Biology Institute	HumanObservation	BMAP:Benthos:PLNG_0053		25cmX25cm quadrats	hard bottom	America	Peru	Cañete	0 - 10 m	-13.259454	-76.31308	BMAP:Benthos:PLNG_0053	BMAP:Benthos:PLNG_0053	BMAP:Benthos:PLNG_0048	Steggoa peruana Hartmann-Schröder, 1960	Animalia	Polychaeta	Phyllodocida	Phyllodocidae	Steggoa	peruana	species
BMAP:Benthos:PLNG_0054	Smithsonian Conservation Biology Institute	HumanObservation	BMAP:Benthos:PLNG_0054			NA	America	Peru	Cañete				BMAP:Benthos:PLNG_0054	BMAP:Benthos:PLNG_0054	BMAP:Benthos:PLNG_0031	Pilargidae Saint-Josep, 1899	Animalia	Polychaeta	Phyllodocida	Pilargidae			family
BMAP:Benthos:PLNG_0055	Smithsonian Conservation Biology Institute	HumanObservation	BMAP:Benthos:PLNG_0055		hand corer, van Veen drag, 25cm x 25cm quadrat	hard and soft bottoms	America	Peru	Cañete	0 - 15 m	-13.259454	-76.31308	BMAP:Benthos:PLNG_0055	BMAP:Benthos:PLNG_0055	BMAP:Benthos:PLNG_0054	Hermundura fauveli (Berkeley & Berkeley, 1941)	Animalia	Polychaeta	Phyllodocida	Pilargidae	Hermundura	fauveli	species
BMAP:Benthos:PLNG_0056	Smithsonian Conservation Biology Institute	HumanObservation	BMAP:Benthos:PLNG_0056		van Veen drag	soft bottom	America	Peru	Cañete	10 m	-13.259454	-76.31308	BMAP:Benthos:PLNG_0056	BMAP:Benthos:PLNG_0056	BMAP:Benthos:PLNG_0054	Sigambra bassi (Hartman, 1945)	Animalia	Polychaeta	Phyllodocida	Pilargidae	Sigambra	bassi	species
BMAP:Benthos:PLNG_0057	Smithsonian Conservation Biology Institute	HumanObservation	BMAP:Benthos:PLNG_0057			NA	America	Peru	Cañete				BMAP:Benthos:PLNG_0057	BMAP:Benthos:PLNG_0057	BMAP:Benthos:PLNG_0031	Polynoidae Malmgren, 1867	Animalia	Polychaeta	Phyllodocida	Polynoidae			family
BMAP:Benthos:PLNG_0058	Smithsonian Conservation Biology Institute	HumanObservation	BMAP:Benthos:PLNG_0058		25cmX25cm quadrats	hard bottom	America	Peru	Cañete	0 - 10 m	-13.259454	-76.31308	BMAP:Benthos:PLNG_0058	BMAP:Benthos:PLNG_0058	BMAP:Benthos:PLNG_0057	Halosydna fuscomarmorata (Grube, 1876)	Animalia	Polychaeta	Phyllodocida	Polynoidae	Halosydna	fuscomarmorata	species
BMAP:Benthos:PLNG_0059	Smithsonian Conservation Biology Institute	HumanObservation	BMAP:Benthos:PLNG_0059		25cmX25cm quadrats	hard bottom	America	Peru	Cañete	0 - 10 m	-13.259454	-76.31308	BMAP:Benthos:PLNG_0059	BMAP:Benthos:PLNG_0059	BMAP:Benthos:PLNG_0057	Halosydna johnsoni (Darboux, 1899)	Animalia	Polychaeta	Phyllodocida	Polynoidae	Halosydna	johnsoni	species
BMAP:Benthos:PLNG_0060	Smithsonian Conservation Biology Institute	HumanObservation	BMAP:Benthos:PLNG_0060		25cmX25cm quadrats	hard bottom	America	Peru	Cañete	0 - 10 m	-13.259454	-76.31308	BMAP:Benthos:PLNG_0060	BMAP:Benthos:PLNG_0060	BMAP:Benthos:PLNG_0057	Halosydna parva Kinberg, 1856	Animalia	Polychaeta	Phyllodocida	Polynoidae	Halosydna	parva	species
BMAP:Benthos:PLNG_0061	Smithsonian Conservation Biology Institute	HumanObservation	BMAP:Benthos:PLNG_0061		25cmX25cm quadrats	hard bottom	America	Peru	Cañete	10 m	-13.259454	-76.31308	BMAP:Benthos:PLNG_0061	BMAP:Benthos:PLNG_0061	BMAP:Benthos:PLNG_0057	Harmothoe hirsuta Johnson, 1897	Animalia	Polychaeta	Phyllodocida	Polynoidae	Harmothoe	hirsuta	species
BMAP:Benthos:PLNG_0062	Smithsonian Conservation Biology Institute	HumanObservation	BMAP:Benthos:PLNG_0062		25cmX25cm quadrats	hard bottom	America	Peru	Cañete	0 - 10 m	-13.259454	-76.31308	BMAP:Benthos:PLNG_0062	BMAP:Benthos:PLNG_0062	BMAP:Benthos:PLNG_0057	Lepidonotus crosslandi peruana Hartmann-Schröder, 1962	Animalia	Polychaeta	Phyllodocida	Polynoidae	Lepidonotus	crosslandi	subspecies
BMAP:Benthos:PLNG_0063	Smithsonian Conservation Biology Institute	HumanObservation	BMAP:Benthos:PLNG_0063			NA	America	Peru	Cañete				BMAP:Benthos:PLNG_0063	BMAP:Benthos:PLNG_0063	BMAP:Benthos:PLNG_0031	Sigalionidae Malmgren, 1867	Animalia	Polychaeta	Phyllodocida	Sigalionidae			family
BMAP:Benthos:PLNG_0064	Smithsonian Conservation Biology Institute	HumanObservation	BMAP:Benthos:PLNG_0064		25cmX25cm quadrats	hard bottom	America	Peru	Cañete	10 m	-13.259454	-76.31308	BMAP:Benthos:PLNG_0064	BMAP:Benthos:PLNG_0064	BMAP:Benthos:PLNG_0063	Pholoides asperus (Johnson, 1897)	Animalia	Polychaeta	Phyllodocida	Sigalionidae	Pholoides	asperus	species
BMAP:Benthos:PLNG_0065	Smithsonian Conservation Biology Institute	HumanObservation	BMAP:Benthos:PLNG_0065		hand corer	soft bottom	America	Peru	Cañete	0 m	-13.259454	-76.31308	BMAP:Benthos:PLNG_0065	BMAP:Benthos:PLNG_0065	BMAP:Benthos:PLNG_0063	Pisione koepkei Siewing, 1955	Animalia	Polychaeta	Phyllodocida	Sigalionidae	Pisione	koepkei	species
BMAP:Benthos:PLNG_0066	Smithsonian Conservation Biology Institute	HumanObservation	BMAP:Benthos:PLNG_0066		van Veen drag	soft bottom	America	Peru	Cañete	10 - 15 m	-13.259454	-76.31308	BMAP:Benthos:PLNG_0066	BMAP:Benthos:PLNG_0066	BMAP:Benthos:PLNG_0063	Sthenelais helenae Kinberg, 1856	Animalia	Polychaeta	Phyllodocida	Sigalionidae	Sthenelais	helenae	species
BMAP:Benthos:PLNG_0067	Smithsonian Conservation Biology Institute	HumanObservation	BMAP:Benthos:PLNG_0067			NA	America	Peru	Cañete				BMAP:Benthos:PLNG_0067	BMAP:Benthos:PLNG_0067	BMAP:Benthos:PLNG_0031	Syllidae Grube, 1850	Animalia	Polychaeta	Phyllodocida	Syllidae			family
BMAP:Benthos:PLNG_0068	Smithsonian Conservation Biology Institute	HumanObservation	BMAP:Benthos:PLNG_0068		25cmX25cm quadrats	hard bottom	America	Peru	Cañete	0 - 10 m	-13.259454	-76.31308	BMAP:Benthos:PLNG_0068	BMAP:Benthos:PLNG_0068	BMAP:Benthos:PLNG_0067	Eusyllis liniata (Hartmann-Schröder, 1962)	Animalia	Polychaeta	Phyllodocida	Syllidae	Eusyllis	liniata	species
BMAP:Benthos:PLNG_0069	Smithsonian Conservation Biology Institute	HumanObservation	BMAP:Benthos:PLNG_0069		25cmX25cm quadrats	hard bottom	America	Peru	Cañete	10 m	-13.259454	-76.31308	BMAP:Benthos:PLNG_0069	BMAP:Benthos:PLNG_0069	BMAP:Benthos:PLNG_0067	Myrianida paredesi Aguirre, San Martín & Álvarez-campos, 2015	Animalia	Polychaeta	Phyllodocida	Syllidae	Myrianida	paredesi	species
BMAP:Benthos:PLNG_0070	Smithsonian Conservation Biology Institute	HumanObservation	BMAP:Benthos:PLNG_0070		25cmX25cm quadrats	hard bottom	America	Peru	Cañete	0 - 10 m	-13.259454	-76.31308	BMAP:Benthos:PLNG_0070	BMAP:Benthos:PLNG_0070	BMAP:Benthos:PLNG_0067	Proceraea micropedata (Hartmann-Schröder, 1962)	Animalia	Polychaeta	Phyllodocida	Syllidae	Proceraea	micropedata	species
BMAP:Benthos:PLNG_0071	Smithsonian Conservation Biology Institute	HumanObservation	BMAP:Benthos:PLNG_0071		25cmX25cm quadrats	hard bottom	America	Peru	Cañete	0 - 10 m	-13.259454	-76.31308	BMAP:Benthos:PLNG_0071	BMAP:Benthos:PLNG_0071	BMAP:Benthos:PLNG_0067	Syllis magdalena (Ehlers, 1901)	Animalia	Polychaeta	Phyllodocida	Syllidae	Syllis	magdalena	species
BMAP:Benthos:PLNG_0072	Smithsonian Conservation Biology Institute	HumanObservation	BMAP:Benthos:PLNG_0072			NA	America	Peru	Cañete				BMAP:Benthos:PLNG_0072	BMAP:Benthos:PLNG_0072	BMAP:Benthos:PLNG_0001	Sabellida Levinsen, 1883	Animalia	Polychaeta	Sabellida				order
BMAP:Benthos:PLNG_0073	Smithsonian Conservation Biology Institute	HumanObservation	BMAP:Benthos:PLNG_0073			NA	America	Peru	Cañete				BMAP:Benthos:PLNG_0073	BMAP:Benthos:PLNG_0073	BMAP:Benthos:PLNG_0072	Sabellidae Latreille, 1825	Animalia	Polychaeta	Sabellida	Sabellidae			family
BMAP:Benthos:PLNG_0074	Smithsonian Conservation Biology Institute	HumanObservation	BMAP:Benthos:PLNG_0074		van Veen grab, 25cmX25cm quadrats	hard and soft bottoms	America	Peru	Cañete	8 - 10 m	-13.259454	-76.31308	BMAP:Benthos:PLNG_0074	BMAP:Benthos:PLNG_0074	BMAP:Benthos:PLNG_0073	Paradialychone paracincta (Hartmann-Schröder, 1962)	Animalia	Polychaeta	Sabellida	Sabellidae	Paradialychone	paracincta	species
BMAP:Benthos:PLNG_0075	Smithsonian Conservation Biology Institute	HumanObservation	BMAP:Benthos:PLNG_0075		25cmX25cm quadrats	hard bottom	America	Peru	Cañete	10 m	-13.259454	-76.31308	BMAP:Benthos:PLNG_0075	BMAP:Benthos:PLNG_0075	BMAP:Benthos:PLNG_0073	Parasabella leucaspis (Kinberg, 1867)	Animalia	Polychaeta	Sabellida	Sabellidae	Parasabella	leucaspis	species
BMAP:Benthos:PLNG_0076	Smithsonian Conservation Biology Institute	HumanObservation	BMAP:Benthos:PLNG_0076			NA	America	Peru	Cañete				BMAP:Benthos:PLNG_0076	BMAP:Benthos:PLNG_0076	BMAP:Benthos:PLNG_0001	Spionida Hatschek, 1893	Animalia	Polychaeta	Spionida				order
BMAP:Benthos:PLNG_0077	Smithsonian Conservation Biology Institute	HumanObservation	BMAP:Benthos:PLNG_0077			NA	America	Peru	Cañete				BMAP:Benthos:PLNG_0077	BMAP:Benthos:PLNG_0077	BMAP:Benthos:PLNG_0076	Spionidae Grube, 1850	Animalia	Polychaeta	Spionida	Spionidae			family
BMAP:Benthos:PLNG_0078	Smithsonian Conservation Biology Institute	HumanObservation	BMAP:Benthos:PLNG_0078		25cmX25cm quadrats	hard bottom	America	Peru	Cañete	0 - 10 m	-13.259454	-76.31308	BMAP:Benthos:PLNG_0078	BMAP:Benthos:PLNG_0078	BMAP:Benthos:PLNG_0077	Boccardia polybranchia (Haswell, 1885)	Animalia	Polychaeta	Spionida	Spionidae	Boccardia	polybranchia	species
BMAP:Benthos:PLNG_0079	Smithsonian Conservation Biology Institute	HumanObservation	BMAP:Benthos:PLNG_0079		25cmX25cm quadrats	hard bottom	America	Peru	Cañete	0 m	-13.259454	-76.31308	BMAP:Benthos:PLNG_0079	BMAP:Benthos:PLNG_0079	BMAP:Benthos:PLNG_0077	Carazziella carrascoi Blake, 1979	Animalia	Polychaeta	Spionida	Spionidae	Carazziella	carrascoi	species
BMAP:Benthos:PLNG_0080	Smithsonian Conservation Biology Institute	HumanObservation	BMAP:Benthos:PLNG_0080		25cmX25cm quadrats	hard bottom	America	Peru	Cañete	5 - 10 m	-13.259454	-76.31308	BMAP:Benthos:PLNG_0080	BMAP:Benthos:PLNG_0080	BMAP:Benthos:PLNG_0077	Dipolydora socialis (Schmarda, 1861)	Animalia	Polychaeta	Spionida	Spionidae	Dipolydora	socialis	species
BMAP:Benthos:PLNG_0081	Smithsonian Conservation Biology Institute	HumanObservation	BMAP:Benthos:PLNG_0081	Material examined: Figure 2H. Prostomium fusiform with rounded anterior border. Peristomium with projections that wrap dorsolaterally to the prostomium. Palp with basal sheath. Three pairs of branchiae on setigers 1–3. Each carries numerous lamellae; the lamellae of the first pair of branchiae are the largest. Notopodial postsetal lamellae elongate subtriangular on setigers 1–3, becoming low roun…	van Veen drag	soft bottom	America	Peru	Cañete	10 - 12 m	-13.259454	-76.31308	BMAP:Benthos:PLNG_0081	BMAP:Benthos:PLNG_0081	BMAP:Benthos:PLNG_0077	Paraprionospio pinnata (Ehlers, 1901)	Animalia	Polychaeta	Spionida	Spionidae	Paraprionospio	pinnata	species
BMAP:Benthos:PLNG_0082	Smithsonian Conservation Biology Institute	HumanObservation	BMAP:Benthos:PLNG_0082		van Veen drag, 25cm x 25cm quadrat	hard and soft bottoms	America	Peru	Cañete	0 - 12 m	-13.259454	-76.31308	BMAP:Benthos:PLNG_0082	BMAP:Benthos:PLNG_0082	BMAP:Benthos:PLNG_0077	Polydora aggregata Blake, 1969	Animalia	Polychaeta	Spionida	Spionidae	Polydora	aggregata	species
BMAP:Benthos:PLNG_0083	Smithsonian Conservation Biology Institute	HumanObservation	BMAP:Benthos:PLNG_0083		25cmX25cm quadrats	hard bottom	America	Peru	Cañete	0 - 10 m	-13.259454	-76.31308	BMAP:Benthos:PLNG_0083	BMAP:Benthos:PLNG_0083	BMAP:Benthos:PLNG_0077	Polydora websteri Hartman in Loosanoff & Engle, 1943	Animalia	Polychaeta	Spionida	Spionidae	Polydora	websteri	species
BMAP:Benthos:PLNG_0084	Smithsonian Conservation Biology Institute	HumanObservation	BMAP:Benthos:PLNG_0084		van Veen drag	soft bottom	America	Peru	Cañete	8 - 15 m	-13.259454	-76.31308	BMAP:Benthos:PLNG_0084	BMAP:Benthos:PLNG_0084	BMAP:Benthos:PLNG_0077	Prionospio peruana Hartmann-Schröder, 1962	Animalia	Polychaeta	Spionida	Spionidae	Prionospio	peruana	species
BMAP:Benthos:PLNG_0085	Smithsonian Conservation Biology Institute	HumanObservation	BMAP:Benthos:PLNG_0085		van Veen drag, 25cm x 25cm quadrat	hard and soft bottoms	America	Peru	Cañete	0 - 10 m	-13.259454	-76.31308	BMAP:Benthos:PLNG_0085	BMAP:Benthos:PLNG_0085	BMAP:Benthos:PLNG_0077	Rhynchospio glutaea (Ehlers, 1897)	Animalia	Polychaeta	Spionida	Spionidae	Rhynchospio	glutaea	species
BMAP:Benthos:PLNG_0086	Smithsonian Conservation Biology Institute	HumanObservation	BMAP:Benthos:PLNG_0086	Material examined: Figure 2D. Prostomium elongated and distally pointed, continuing posteriorly as caruncle to end of setiger 1. Peristomium well developed, forming lateral wings that sometimes cover half of the prostomium. Setiger 1 reduced. Branchiae from setiger 7, fused with the dorsal lamella, leaving free only the tips of both; from the setigero 22-25, the fusion only covers half of the bra…	hand corer, van Veen drag	soft bottom	America	Peru	Cañete	0 - 15 m	-13.259454	-76.31308	BMAP:Benthos:PLNG_0086	BMAP:Benthos:PLNG_0086	BMAP:Benthos:PLNG_0077	Scolelepis chilensis (Hartmann-Schröder, 1962)	Animalia	Polychaeta	Spionida	Spionidae	Scolelepis	chilensis	species
BMAP:Benthos:PLNG_0087	Smithsonian Conservation Biology Institute	HumanObservation	BMAP:Benthos:PLNG_0087		van Veen drag	soft bottom	America	Peru	Cañete	8 - 12 m	-13.259454	-76.31308	BMAP:Benthos:PLNG_0087	BMAP:Benthos:PLNG_0087	BMAP:Benthos:PLNG_0077	Scolelepis squamata (O.F. Muller, 1806)	Animalia	Polychaeta	Spionida	Spionidae	Scolelepis	squamata	species
BMAP:Benthos:PLNG_0088	Smithsonian Conservation Biology Institute	HumanObservation	BMAP:Benthos:PLNG_0088			NA	America	Peru	Cañete				BMAP:Benthos:PLNG_0088	BMAP:Benthos:PLNG_0088	BMAP:Benthos:PLNG_0001	Terebellida Levinsen, 1883	Animalia	Polychaeta	Terebellida				order
BMAP:Benthos:PLNG_0089	Smithsonian Conservation Biology Institute	HumanObservation	BMAP:Benthos:PLNG_0089			NA	America	Peru	Cañete				BMAP:Benthos:PLNG_0089	BMAP:Benthos:PLNG_0089	BMAP:Benthos:PLNG_0088	Pectinariidae Quatrefages, 1866	Animalia	Polychaeta	Terebellida	Pectinariidae			family
BMAP:Benthos:PLNG_0090	Smithsonian Conservation Biology Institute	HumanObservation	BMAP:Benthos:PLNG_0090		van Veen grab, 25cmX25cm quadrats	hard and soft bottoms	America	Peru	Cañete	10 - 15 m	-13.259454	-76.31308	BMAP:Benthos:PLNG_0090	BMAP:Benthos:PLNG_0090	BMAP:Benthos:PLNG_0089	Pectinaria chilensis Nilsson, 1928	Animalia	Polychaeta	Terebellida	Pectinariidae	Pectinaria	chilensis	species
BMAP:Benthos:PLNG_0091	Smithsonian Conservation Biology Institute	HumanObservation	BMAP:Benthos:PLNG_0091			NA	America	Peru	Cañete				BMAP:Benthos:PLNG_0091	BMAP:Benthos:PLNG_0091	BMAP:Benthos:PLNG_0088	Sabellariidae Johnston, 1865	Animalia	Polychaeta	Terebellida	Sabellariidae			family
BMAP:Benthos:PLNG_0092	Smithsonian Conservation Biology Institute	HumanObservation	BMAP:Benthos:PLNG_0092		van Veen drag, 25cm x 25cm quadrat	hard and soft bottoms	America	Peru	Cañete	0 - 10 m	-13.259454	-76.31308	BMAP:Benthos:PLNG_0092	BMAP:Benthos:PLNG_0092	BMAP:Benthos:PLNG_0091	Phragmatopoma virgini Kinberg, 1866	Animalia	Polychaeta	Terebellida	Sabellariidae	Phragmatopoma	virgini	species
BMAP:Benthos:PLNG_0093	Smithsonian Conservation Biology Institute	HumanObservation	BMAP:Benthos:PLNG_0093			NA	America	Peru	Cañete				BMAP:Benthos:PLNG_0093	BMAP:Benthos:PLNG_0093	BMAP:Benthos:PLNG_0088	Tereballidae Johnston, 1846	Animalia	Polychaeta	Terebellida	Tereballidae			family
BMAP:Benthos:PLNG_0094	Smithsonian Conservation Biology Institute	HumanObservation	BMAP:Benthos:PLNG_0094		25cmX25cm quadrats	hard bottom	America	Peru	Cañete	10 m	-13.259454	-76.31308	BMAP:Benthos:PLNG_0094	BMAP:Benthos:PLNG_0094	BMAP:Benthos:PLNG_0093	Pista mirabilis McIntosh, 1885	Animalia	Polychaeta	Terebellida	Tereballidae	Pista	mirabilis	species
BMAP:Benthos:PLNG_0095	Smithsonian Conservation Biology Institute	HumanObservation	BMAP:Benthos:PLNG_0095			NA	America	Peru	Cañete				BMAP:Benthos:PLNG_0095	BMAP:Benthos:PLNG_0095		Malacostraca Latreille, 1802	Animalia	Malacostraca					class
BMAP:Benthos:PLNG_0096	Smithsonian Conservation Biology Institute	HumanObservation	BMAP:Benthos:PLNG_0096			NA	America	Peru	Cañete				BMAP:Benthos:PLNG_0096	BMAP:Benthos:PLNG_0096	BMAP:Benthos:PLNG_0095	Amphipoda Latreille, 1816	Animalia	Malacostraca	Amphipoda				order
BMAP:Benthos:PLNG_0097	Smithsonian Conservation Biology Institute	HumanObservation	BMAP:Benthos:PLNG_0097			NA	America	Peru	Cañete				BMAP:Benthos:PLNG_0097	BMAP:Benthos:PLNG_0097	BMAP:Benthos:PLNG_0096	Caprellidae Leach, 1814	Animalia	Malacostraca	Amphipoda	Caprellidae			family
BMAP:Benthos:PLNG_0098	Smithsonian Conservation Biology Institute	HumanObservation	BMAP:Benthos:PLNG_0098		van Veen grab, 25cmX25cm quadrats	hard and soft bottoms	America	Peru	Cañete	5 - 12 m	-13.259454	-76.31308	BMAP:Benthos:PLNG_0098	BMAP:Benthos:PLNG_0098	BMAP:Benthos:PLNG_0097	Caprella scaura Templeton, 1836	Animalia	Malacostraca	Amphipoda	Caprellidae	Caprella	scaura	species
BMAP:Benthos:PLNG_0099	Smithsonian Conservation Biology Institute	HumanObservation	BMAP:Benthos:PLNG_0099			NA	America	Peru	Cañete				BMAP:Benthos:PLNG_0099	BMAP:Benthos:PLNG_0099	BMAP:Benthos:PLNG_0096	Corophiidae Leach, 1814	Animalia	Malacostraca	Amphipoda	Corophiidae			family
BMAP:Benthos:PLNG_0100	Smithsonian Conservation Biology Institute	HumanObservation	BMAP:Benthos:PLNG_0100		25cmX25cm quadrats	hard bottom	America	Peru	Cañete	0 - 10 m	-13.259454	-76.31308	BMAP:Benthos:PLNG_0100	BMAP:Benthos:PLNG_0100	BMAP:Benthos:PLNG_0099	Monocorophium acherusicum (Costa, 1853)	Animalia	Malacostraca	Amphipoda	Corophiidae	Monocorophium	acherusicum	species
BMAP:Benthos:PLNG_0101	Smithsonian Conservation Biology Institute	HumanObservation	BMAP:Benthos:PLNG_0101		van Veen drag, 25cm x 25cm quadrat	hard and soft bottoms	America	Peru	Cañete	0 - 15 m	-13.259454	-76.31308	BMAP:Benthos:PLNG_0101	BMAP:Benthos:PLNG_0101	BMAP:Benthos:PLNG_0099	Monocorophium insidiosum (Crawford, 1937)	Animalia	Malacostraca	Amphipoda	Corophiidae	Monocorophium	insidiosum	species
BMAP:Benthos:PLNG_0102	Smithsonian Conservation Biology Institute	HumanObservation	BMAP:Benthos:PLNG_0102			NA	America	Peru	Cañete				BMAP:Benthos:PLNG_0102	BMAP:Benthos:PLNG_0102	BMAP:Benthos:PLNG_0096	Ischyroceridae Stebbing, 1899	Animalia	Malacostraca	Amphipoda	Ischyroceridae			family
BMAP:Benthos:PLNG_0103	Smithsonian Conservation Biology Institute	HumanObservation	BMAP:Benthos:PLNG_0103		25cmX25cm quadrats	hard bottom	America	Peru	Cañete	0 - 10 m	-13.259454	-76.31308	BMAP:Benthos:PLNG_0103	BMAP:Benthos:PLNG_0103	BMAP:Benthos:PLNG_0102	Ericthonius punctatus (Bate, 1857)	Animalia	Malacostraca	Amphipoda	Ischyroceridae	Ericthonius	punctatus	species
BMAP:Benthos:PLNG_0104	Smithsonian Conservation Biology Institute	HumanObservation	BMAP:Benthos:PLNG_0104			NA	America	Peru	Cañete				BMAP:Benthos:PLNG_0104	BMAP:Benthos:PLNG_0104	BMAP:Benthos:PLNG_0096	Maeridae Krapp-Schickel, 2008	Animalia	Malacostraca	Amphipoda	Maeridae			family
BMAP:Benthos:PLNG_0105	Smithsonian Conservation Biology Institute	HumanObservation	BMAP:Benthos:PLNG_0105		van Veen drag, 25cm x 25cm quadrat	hard and soft bottoms	America	Peru	Cañete	0 - 15 m	-13.259454	-76.31308	BMAP:Benthos:PLNG_0105	BMAP:Benthos:PLNG_0105	BMAP:Benthos:PLNG_0104	Elasmopus rapax Costa, 1853	Animalia	Malacostraca	Amphipoda	Maeridae	Elasmopus	rapax	species
BMAP:Benthos:PLNG_0106	Smithsonian Conservation Biology Institute	HumanObservation	BMAP:Benthos:PLNG_0106			NA	America	Peru	Cañete				BMAP:Benthos:PLNG_0106	BMAP:Benthos:PLNG_0106	BMAP:Benthos:PLNG_0096	Stenothoidae Boeck, 1871	Animalia	Malacostraca	Amphipoda	Stenothoidae			family
BMAP:Benthos:PLNG_0107	Smithsonian Conservation Biology Institute	HumanObservation	BMAP:Benthos:PLNG_0107		van Veen drag, 25cm x 25cm quadrat	hard and soft bottoms	America	Peru	Cañete	0 - 15 m	-13.259454	-76.31308	BMAP:Benthos:PLNG_0107	BMAP:Benthos:PLNG_0107	BMAP:Benthos:PLNG_0106	Stenothoe valida Dana, 1852	Animalia	Malacostraca	Amphipoda	Stenothoidae	Stenothoe	valida	species
BMAP:Benthos:PLNG_0108	Smithsonian Conservation Biology Institute	HumanObservation	BMAP:Benthos:PLNG_0108			NA	America	Peru	Cañete				BMAP:Benthos:PLNG_0108	BMAP:Benthos:PLNG_0108	BMAP:Benthos:PLNG_0095	Decapoda Latreille, 1803	Animalia	Malacostraca	Decapoda				order
BMAP:Benthos:PLNG_0109	Smithsonian Conservation Biology Institute	HumanObservation	BMAP:Benthos:PLNG_0109			NA	America	Peru	Cañete				BMAP:Benthos:PLNG_0109	BMAP:Benthos:PLNG_0109	BMAP:Benthos:PLNG_0108	Aethridae Dana, 1851	Animalia	Malacostraca	Decapoda	Aethridae			family
BMAP:Benthos:PLNG_0110	Smithsonian Conservation Biology Institute	HumanObservation	BMAP:Benthos:PLNG_0110		van Veen drag	soft bottom	America	Peru	Cañete	10 - 12 m	-13.259454	-76.31308	BMAP:Benthos:PLNG_0110	BMAP:Benthos:PLNG_0110	BMAP:Benthos:PLNG_0109	Hepatus lineatus Rathbun, 1898	Animalia	Malacostraca	Decapoda	Aethridae	Hepatus	lineatus	species
BMAP:Benthos:PLNG_0111	Smithsonian Conservation Biology Institute	HumanObservation	BMAP:Benthos:PLNG_0111			NA	America	Peru	Cañete				BMAP:Benthos:PLNG_0111	BMAP:Benthos:PLNG_0111	BMAP:Benthos:PLNG_0108	Albuneidae Stimpson, 1858	Animalia	Malacostraca	Decapoda	Albuneidae			family
BMAP:Benthos:PLNG_0112	Smithsonian Conservation Biology Institute	HumanObservation	BMAP:Benthos:PLNG_0112		hand corer, van Veen drag	soft bottom	America	Peru	Cañete	0 - 8 m	-13.259454	-76.31308	BMAP:Benthos:PLNG_0112	BMAP:Benthos:PLNG_0112	BMAP:Benthos:PLNG_0111	Lepidopa deamae Benedict, 1903	Animalia	Malacostraca	Decapoda	Albuneidae	Lepidopa	deamae	species
BMAP:Benthos:PLNG_0113	Smithsonian Conservation Biology Institute	HumanObservation	BMAP:Benthos:PLNG_0113			NA	America	Peru	Cañete				BMAP:Benthos:PLNG_0113	BMAP:Benthos:PLNG_0113	BMAP:Benthos:PLNG_0108	Alpheidae Rafinesque, 1815	Animalia	Malacostraca	Decapoda	Alpheidae			family
BMAP:Benthos:PLNG_0114	Smithsonian Conservation Biology Institute	HumanObservation	BMAP:Benthos:PLNG_0114		25cmX25cm quadrats	hard bottom	America	Peru	Cañete	5 m	-13.259454	-76.31308	BMAP:Benthos:PLNG_0114	BMAP:Benthos:PLNG_0114	BMAP:Benthos:PLNG_0113	Alpheus chilensis Lenz, 1902	Animalia	Malacostraca	Decapoda	Alpheidae	Alpheus	chilensis	species
BMAP:Benthos:PLNG_0115	Smithsonian Conservation Biology Institute	HumanObservation	BMAP:Benthos:PLNG_0115		25cmX25cm quadrats	hard bottom	America	Peru	Cañete	5 - 10 m	-13.259454	-76.31308	BMAP:Benthos:PLNG_0115	BMAP:Benthos:PLNG_0115	BMAP:Benthos:PLNG_0113	Alpheus inca Wicksten & Méndez, 1981	Animalia	Malacostraca	Decapoda	Alpheidae	Alpheus	inca	species
BMAP:Benthos:PLNG_0116	Smithsonian Conservation Biology Institute	HumanObservation	BMAP:Benthos:PLNG_0116	Material examined: Figure 2I. Smooth caparace whose frontal border extends on a rostriform keel above the eyes that are protected by the border of the caparace. Chelas whose dactyl has a molariform tubercle and is modified in the form of a trigger. Periopods without epipodites.	25cmX25cm quadrats	hard bottom	America	Peru	Cañete	0 - 10 m	-13.259454	-76.31308	BMAP:Benthos:PLNG_0116	BMAP:Benthos:PLNG_0116	BMAP:Benthos:PLNG_0113	Synalpheus spinifrons (Milne Edwards, 1837)	Animalia	Malacostraca	Decapoda	Alpheidae	Synalpheus	spinifrons	species
BMAP:Benthos:PLNG_0117	Smithsonian Conservation Biology Institute	HumanObservation	BMAP:Benthos:PLNG_0117			NA	America	Peru	Cañete				BMAP:Benthos:PLNG_0117	BMAP:Benthos:PLNG_0117	BMAP:Benthos:PLNG_0108	Cancridae Latreille, 1802	Animalia	Malacostraca	Decapoda	Cancridae			family
BMAP:Benthos:PLNG_0118	Smithsonian Conservation Biology Institute	HumanObservation	BMAP:Benthos:PLNG_0118		25cmX25cm quadrats	hard bottom	America	Peru	Cañete	0 m	-13.259454	-76.31308	BMAP:Benthos:PLNG_0118	BMAP:Benthos:PLNG_0118	BMAP:Benthos:PLNG_0117	Romaleon polyodon (Latreille, 1802)	Animalia	Malacostraca	Decapoda	Cancridae	Romaleon	polyodon	species
BMAP:Benthos:PLNG_0119	Smithsonian Conservation Biology Institute	HumanObservation	BMAP:Benthos:PLNG_0119			NA	America	Peru	Cañete				BMAP:Benthos:PLNG_0119	BMAP:Benthos:PLNG_0119	BMAP:Benthos:PLNG_0108	Epialtidae MacLeay, 1838	Animalia	Malacostraca	Decapoda	Epialtidae			family
BMAP:Benthos:PLNG_0120	Smithsonian Conservation Biology Institute	HumanObservation	BMAP:Benthos:PLNG_0120		25cmX25cm quadrats	hard bottom	America	Peru	Cañete	0 m	-13.259454	-76.31308	BMAP:Benthos:PLNG_0120	BMAP:Benthos:PLNG_0120	BMAP:Benthos:PLNG_0119	Acanthonyx petiverii Milne Edwards, 1834	Animalia	Malacostraca	Decapoda	Epialtidae	Acanthonyx	petiverii	species
BMAP:Benthos:PLNG_0121	Smithsonian Conservation Biology Institute	HumanObservation	BMAP:Benthos:PLNG_0121			NA	America	Peru	Cañete				BMAP:Benthos:PLNG_0121	BMAP:Benthos:PLNG_0121	BMAP:Benthos:PLNG_0108	Grapsidae Macleay, 1838	Animalia	Malacostraca	Decapoda	Grapsidae			family
BMAP:Benthos:PLNG_0122	Smithsonian Conservation Biology Institute	HumanObservation	BMAP:Benthos:PLNG_0122		25cmX25cm quadrats	hard bottom	America	Peru	Cañete	0 m	-13.259454	-76.31308	BMAP:Benthos:PLNG_0122	BMAP:Benthos:PLNG_0122	BMAP:Benthos:PLNG_0121	Pachygrapsus transversus (Gibbes, 1850)	Animalia	Malacostraca	Decapoda	Grapsidae	Pachygrapsus	transversus	species
BMAP:Benthos:PLNG_0123	Smithsonian Conservation Biology Institute	HumanObservation	BMAP:Benthos:PLNG_0123			NA	America	Peru	Cañete				BMAP:Benthos:PLNG_0123	BMAP:Benthos:PLNG_0123	BMAP:Benthos:PLNG_0108	Hippidae Latreille, 1825	Animalia	Malacostraca	Decapoda	Hippidae			family
BMAP:Benthos:PLNG_0124	Smithsonian Conservation Biology Institute	HumanObservation	BMAP:Benthos:PLNG_0124		hand corer, van Veen drag	soft bottom	America	Peru	Cañete	0 - 8 m	-13.259454	-76.31308	BMAP:Benthos:PLNG_0124	BMAP:Benthos:PLNG_0124	BMAP:Benthos:PLNG_0123	Emerita analoga (Stimpson, 1857)	Animalia	Malacostraca	Decapoda	Hippidae	Emerita	analoga	species
BMAP:Benthos:PLNG_0125	Smithsonian Conservation Biology Institute	HumanObservation	BMAP:Benthos:PLNG_0125			NA	America	Peru	Cañete				BMAP:Benthos:PLNG_0125	BMAP:Benthos:PLNG_0125	BMAP:Benthos:PLNG_0108	Paguridae Latreille, 1802	Animalia	Malacostraca	Decapoda	Paguridae			family
BMAP:Benthos:PLNG_0126	Smithsonian Conservation Biology Institute	HumanObservation	BMAP:Benthos:PLNG_0126		van Veen drag	soft bottom	America	Peru	Cañete	8 - 10 m	-13.259454	-76.31308	BMAP:Benthos:PLNG_0126	BMAP:Benthos:PLNG_0126	BMAP:Benthos:PLNG_0125	Pagurus perlatus Milne Edwards, 1848	Animalia	Malacostraca	Decapoda	Paguridae	Pagurus	perlatus	species
BMAP:Benthos:PLNG_0127	Smithsonian Conservation Biology Institute	HumanObservation	BMAP:Benthos:PLNG_0127	Material examined: Figure 2J. Ocular acicles with single terminal spine. Antennal flagellum with long, evenly paired setae. Carpus of left cheliped with row of spines on both dorsomesial and dorsolateral margins; posterolateral telsonal plates composed of individual spinules or denticules.	van Veen drag	soft bottom	America	Peru	Cañete	8 m	-13.282274	-76.289758	BMAP:Benthos:PLNG_0127	BMAP:Benthos:PLNG_0127	BMAP:Benthos:PLNG_0125	Pagurus villosus Nicolet, 1849	Animalia	Malacostraca	Decapoda	Paguridae	Pagurus	villosus	species
BMAP:Benthos:PLNG_0128	Smithsonian Conservation Biology Institute	HumanObservation	BMAP:Benthos:PLNG_0128			NA	America	Peru	Cañete				BMAP:Benthos:PLNG_0128	BMAP:Benthos:PLNG_0128	BMAP:Benthos:PLNG_0108	Panopeidae Ortmann, 1893	Animalia	Malacostraca	Decapoda	Panopeidae			family
BMAP:Benthos:PLNG_0129	Smithsonian Conservation Biology Institute	HumanObservation	BMAP:Benthos:PLNG_0129		25cmX25cm quadrats	hard bottom	America	Peru	Cañete	0 - 10 m	-13.259454	-76.31308	BMAP:Benthos:PLNG_0129	BMAP:Benthos:PLNG_0129	BMAP:Benthos:PLNG_0128	Eurypanopeus transversus (Stimpson, 1860)	Animalia	Malacostraca	Decapoda	Panopeidae	Eurypanopeus	transversus	species
BMAP:Benthos:PLNG_0130	Smithsonian Conservation Biology Institute	HumanObservation	BMAP:Benthos:PLNG_0130			NA	America	Peru	Cañete				BMAP:Benthos:PLNG_0130	BMAP:Benthos:PLNG_0130	BMAP:Benthos:PLNG_0108	Pilumnoididae Guinot & Macpherson, 1987	Animalia	Malacostraca	Decapoda	Pilumnoididae			family
BMAP:Benthos:PLNG_0131	Smithsonian Conservation Biology Institute	HumanObservation	BMAP:Benthos:PLNG_0131		25cmX25cm quadrats	hard bottom	America	Peru	Cañete	0 - 10 m	-13.259454	-76.31308	BMAP:Benthos:PLNG_0131	BMAP:Benthos:PLNG_0131	BMAP:Benthos:PLNG_0130	Pilumnoides perlatus (Poeppig, 1836)	Animalia	Malacostraca	Decapoda	Pilumnoididae	Pilumnoides	perlatus	species
BMAP:Benthos:PLNG_0132	Smithsonian Conservation Biology Institute	HumanObservation	BMAP:Benthos:PLNG_0132			NA	America	Peru	Cañete				BMAP:Benthos:PLNG_0132	BMAP:Benthos:PLNG_0132	BMAP:Benthos:PLNG_0108	Pinnotheridae De Haan, 1833	Animalia	Malacostraca	Decapoda	Pinnotheridae			family
BMAP:Benthos:PLNG_0133	Smithsonian Conservation Biology Institute	HumanObservation	BMAP:Benthos:PLNG_0133		25cmX25cm quadrats	hard bottom	America	Peru	Cañete	0 - 10 m	-13.259454	-76.31308	BMAP:Benthos:PLNG_0133	BMAP:Benthos:PLNG_0133	BMAP:Benthos:PLNG_0132	Calyptraeotheres politus (Smith, 1870)	Animalia	Malacostraca	Decapoda	Pinnotheridae	Calyptraeotheres	politus	species
BMAP:Benthos:PLNG_0134	Smithsonian Conservation Biology Institute	HumanObservation	BMAP:Benthos:PLNG_0134		van Veen drag	soft bottom	America	Peru	Cañete	8 - 15 m	-13.259454	-76.31308	BMAP:Benthos:PLNG_0134	BMAP:Benthos:PLNG_0134	BMAP:Benthos:PLNG_0132	Pinnixa valdiviensis Rathbun, 1907	Animalia	Malacostraca	Decapoda	Pinnotheridae	Pinnixa	valdiviensis	species
BMAP:Benthos:PLNG_0135	Smithsonian Conservation Biology Institute	HumanObservation	BMAP:Benthos:PLNG_0135			NA	America	Peru	Cañete				BMAP:Benthos:PLNG_0135	BMAP:Benthos:PLNG_0135	BMAP:Benthos:PLNG_0108	Platyxanthidae Guinot, 1977	Animalia	Malacostraca	Decapoda	Platyxanthidae			family
BMAP:Benthos:PLNG_0136	Smithsonian Conservation Biology Institute	HumanObservation	BMAP:Benthos:PLNG_0136		25cmX25cm quadrats	hard bottom	America	Peru	Cañete	0 - 10 m	-13.259454	-76.31308	BMAP:Benthos:PLNG_0136	BMAP:Benthos:PLNG_0136	BMAP:Benthos:PLNG_0135	Platyxanthus orbignyi (Milne Edwards & Lucas, 1843)	Animalia	Malacostraca	Decapoda	Platyxanthidae	Platyxanthus	orbignyi	species
BMAP:Benthos:PLNG_0137	Smithsonian Conservation Biology Institute	HumanObservation	BMAP:Benthos:PLNG_0137			NA	America	Peru	Cañete				BMAP:Benthos:PLNG_0137	BMAP:Benthos:PLNG_0137	BMAP:Benthos:PLNG_0108	Porcellanidae Haworth, 1825	Animalia	Malacostraca	Decapoda	Porcellanidae			family
BMAP:Benthos:PLNG_0138	Smithsonian Conservation Biology Institute	HumanObservation	BMAP:Benthos:PLNG_0138		25cmX25cm quadrats	hard bottom	America	Peru	Cañete	0 - 5 m	-13.259454	-76.31308	BMAP:Benthos:PLNG_0138	BMAP:Benthos:PLNG_0138	BMAP:Benthos:PLNG_0137	Allopetrolisthes angulosus (Guérin, 1835)	Animalia	Malacostraca	Decapoda	Porcellanidae	Allopetrolisthes	angulosus	species
BMAP:Benthos:PLNG_0139	Smithsonian Conservation Biology Institute	HumanObservation	BMAP:Benthos:PLNG_0139		25cmX25cm quadrats	hard bottom	America	Peru	Cañete	0 m	-13.259454	-76.31308	BMAP:Benthos:PLNG_0139	BMAP:Benthos:PLNG_0139	BMAP:Benthos:PLNG_0137	Allopetrolisthes punctatus (Guérin, 1835)	Animalia	Malacostraca	Decapoda	Porcellanidae	Allopetrolisthes	punctatus	species
BMAP:Benthos:PLNG_0140	Smithsonian Conservation Biology Institute	HumanObservation	BMAP:Benthos:PLNG_0140		25cmX25cm quadrats	hard bottom	America	Peru	Cañete	5 m	-13.259454	-76.31308	BMAP:Benthos:PLNG_0140	BMAP:Benthos:PLNG_0140	BMAP:Benthos:PLNG_0137	Allopetrolisthes spinifrons (Milne Edwards, 1837)	Animalia	Malacostraca	Decapoda	Porcellanidae	Allopetrolisthes	spinifrons	species
BMAP:Benthos:PLNG_0141	Smithsonian Conservation Biology Institute	HumanObservation	BMAP:Benthos:PLNG_0141		25cmX25cm quadrats	hard bottom	America	Peru	Cañete	0 - 10 m	-13.259454	-76.31308	BMAP:Benthos:PLNG_0141	BMAP:Benthos:PLNG_0141	BMAP:Benthos:PLNG_0137	Liopetrolisthes mitra (Dana, 1852)	Animalia	Malacostraca	Decapoda	Porcellanidae	Liopetrolisthes	mitra	species
BMAP:Benthos:PLNG_0142	Smithsonian Conservation Biology Institute	HumanObservation	BMAP:Benthos:PLNG_0142		25cmX25cm quadrats	hard bottom	America	Peru	Cañete	0 - 10 m	-13.259454	-76.31308	BMAP:Benthos:PLNG_0142	BMAP:Benthos:PLNG_0142	BMAP:Benthos:PLNG_0137	Pachycheles crinimanus Haig, 1960	Animalia	Malacostraca	Decapoda	Porcellanidae	Pachycheles	crinimanus	species
BMAP:Benthos:PLNG_0143	Smithsonian Conservation Biology Institute	HumanObservation	BMAP:Benthos:PLNG_0143		25cmX25cm quadrats	hard bottom	America	Peru	Cañete	10 m	-13.259454	-76.31308	BMAP:Benthos:PLNG_0143	BMAP:Benthos:PLNG_0143	BMAP:Benthos:PLNG_0137	Pachycheles grossimanus (Guérin, 1835)	Animalia	Malacostraca	Decapoda	Porcellanidae	Pachycheles	grossimanus	species
BMAP:Benthos:PLNG_0144	Smithsonian Conservation Biology Institute	HumanObservation	BMAP:Benthos:PLNG_0144		25cmX25cm quadrats	hard bottom	America	Peru	Cañete	5 m	-13.259454	-76.31308	BMAP:Benthos:PLNG_0144	BMAP:Benthos:PLNG_0144	BMAP:Benthos:PLNG_0137	Petrolisthes armatus Gibbes, 1850	Animalia	Malacostraca	Decapoda	Porcellanidae	Petrolisthes	armatus	species
BMAP:Benthos:PLNG_0145	Smithsonian Conservation Biology Institute	HumanObservation	BMAP:Benthos:PLNG_0145		25cmX25cm quadrats	hard bottom	America	Peru	Cañete	10 m	-13.259454	-76.31308	BMAP:Benthos:PLNG_0145	BMAP:Benthos:PLNG_0145	BMAP:Benthos:PLNG_0137	Petrolisthes desmarestii (Guérin, 1835)	Animalia	Malacostraca	Decapoda	Porcellanidae	Petrolisthes	desmarestii	species
BMAP:Benthos:PLNG_0146	Smithsonian Conservation Biology Institute	HumanObservation	BMAP:Benthos:PLNG_0146		25cmX25cm quadrats	hard bottom	America	Peru	Cañete	0 - 5 m	-13.259454	-76.31308	BMAP:Benthos:PLNG_0146	BMAP:Benthos:PLNG_0146	BMAP:Benthos:PLNG_0137	Petrolisthes granulosus (Guérin, 1835)	Animalia	Malacostraca	Decapoda	Porcellanidae	Petrolisthes	granulosus	species
BMAP:Benthos:PLNG_0147	Smithsonian Conservation Biology Institute	HumanObservation	BMAP:Benthos:PLNG_0147		25cmX25cm quadrats	hard bottom	America	Peru	Cañete	0 - 5 m	-13.259454	-76.31308	BMAP:Benthos:PLNG_0147	BMAP:Benthos:PLNG_0147	BMAP:Benthos:PLNG_0137	Petrolisthes laevigatus (Guérin, 1835)	Animalia	Malacostraca	Decapoda	Porcellanidae	Petrolisthes	laevigatus	species
BMAP:Benthos:PLNG_0148	Smithsonian Conservation Biology Institute	HumanObservation	BMAP:Benthos:PLNG_0148			NA	America	Peru	Cañete				BMAP:Benthos:PLNG_0148	BMAP:Benthos:PLNG_0148	BMAP:Benthos:PLNG_0108	Portunidae Rafinesque, 1815	Animalia	Malacostraca	Decapoda	Portunidae			family
BMAP:Benthos:PLNG_0149	Smithsonian Conservation Biology Institute	HumanObservation	BMAP:Benthos:PLNG_0149	Material examined: Figure 2K. Caparace with 9 equal or subequal antero-latereales teeth. Eye peduncles much shorter than a third of the width of the caparace; deep supraorbital fissure, wide and "V" shaped. External surface of the cheliped palm with 1 or 2 well-marked spines.	van Veen grab, 25cmX25cm quadrats	hard and soft bottoms	America	Peru	Cañete	8 - 10 m	-13.259454	-76.31308	BMAP:Benthos:PLNG_0149	BMAP:Benthos:PLNG_0149	BMAP:Benthos:PLNG_0148	Arenaeus mexicanus (Gerstaecker, 1856)	Animalia	Malacostraca	Decapoda	Portunidae	Arenaeus	mexicanus	species
BMAP:Benthos:PLNG_0150	Smithsonian Conservation Biology Institute	HumanObservation	BMAP:Benthos:PLNG_0150	Material examined: Figure 2L. It differs from the other blue crabs with 9 antero-lateral spines in the their long and short alternations and the presence on the palm-surface with sharp and black tips.	25cmX25cm quadrats	hard bottom	America	Peru	Cañete	5 - 10 m	-13.259454	-76.31308	BMAP:Benthos:PLNG_0150	BMAP:Benthos:PLNG_0150	BMAP:Benthos:PLNG_0148	Cronius ruber (Lamarck, 1818)	Animalia	Malacostraca	Decapoda	Portunidae	Cronius	ruber	species
BMAP:Benthos:PLNG_0151	Smithsonian Conservation Biology Institute	HumanObservation	BMAP:Benthos:PLNG_0151			NA	America	Peru	Cañete				BMAP:Benthos:PLNG_0151	BMAP:Benthos:PLNG_0151	BMAP:Benthos:PLNG_0108	Varunidae Milne Edwards, 1853	Animalia	Malacostraca	Decapoda	Varunidae			family
BMAP:Benthos:PLNG_0152	Smithsonian Conservation Biology Institute	HumanObservation	BMAP:Benthos:PLNG_0152		25cmX25cm quadrats	hard bottom	America	Peru	Cañete	5 - 10 m	-13.259454	-76.31308	BMAP:Benthos:PLNG_0152	BMAP:Benthos:PLNG_0152	BMAP:Benthos:PLNG_0151	Pseudograpsus setosus (Fabricius, 1798)	Animalia	Malacostraca	Decapoda	Varunidae	Pseudograpsus	setosus	species
BMAP:Benthos:PLNG_0153	Smithsonian Conservation Biology Institute	HumanObservation	BMAP:Benthos:PLNG_0153			NA	America	Peru	Cañete				BMAP:Benthos:PLNG_0153	BMAP:Benthos:PLNG_0153	BMAP:Benthos:PLNG_0108	Xanthidae MacLeay, 1838	Animalia	Malacostraca	Decapoda	Xanthidae			family
BMAP:Benthos:PLNG_0154	Smithsonian Conservation Biology Institute	HumanObservation	BMAP:Benthos:PLNG_0154		25cmX25cm quadrats	hard bottom	America	Peru	Cañete	0 - 10 m	-13.259454	-76.31308	BMAP:Benthos:PLNG_0154	BMAP:Benthos:PLNG_0154	BMAP:Benthos:PLNG_0153	Gaudichaudia gaudichaudii (Milne Edwards, 1834)	Animalia	Malacostraca	Decapoda	Xanthidae	Gaudichaudia	gaudichaudii	species
BMAP:Benthos:PLNG_0155	Smithsonian Conservation Biology Institute	HumanObservation	BMAP:Benthos:PLNG_0155		25cmX25cm quadrats	hard bottom	America	Peru	Cañete	0 - 10 m	-13.259454	-76.31308	BMAP:Benthos:PLNG_0155	BMAP:Benthos:PLNG_0155	BMAP:Benthos:PLNG_0153	Gaudichaudia tridentatus (Lenz, 1902)	Animalia	Malacostraca	Decapoda	Xanthidae	Gaudichaudia	tridentatus	species
BMAP:Benthos:PLNG_0156	Smithsonian Conservation Biology Institute	HumanObservation	BMAP:Benthos:PLNG_0156			NA	America	Peru	Cañete				BMAP:Benthos:PLNG_0156	BMAP:Benthos:PLNG_0156	BMAP:Benthos:PLNG_0095	Isopoda Latreille, 1817	Animalia	Malacostraca	Isopoda				order
BMAP:Benthos:PLNG_0157	Smithsonian Conservation Biology Institute	HumanObservation	BMAP:Benthos:PLNG_0157			NA	America	Peru	Cañete				BMAP:Benthos:PLNG_0157	BMAP:Benthos:PLNG_0157	BMAP:Benthos:PLNG_0156	Ancinidae Dana, 1852	Animalia	Malacostraca	Isopoda	Ancinidae			family
BMAP:Benthos:PLNG_0158	Smithsonian Conservation Biology Institute	HumanObservation	BMAP:Benthos:PLNG_0158		van Veen drag	soft bottom	America	Peru	Cañete	10 m	-13.259454	-76.31308	BMAP:Benthos:PLNG_0158	BMAP:Benthos:PLNG_0158	BMAP:Benthos:PLNG_0157	Ancinus brasiliensis Lemos de Castro, 1959	Animalia	Malacostraca	Isopoda	Ancinidae	Ancinus	brasiliensis	species
BMAP:Benthos:PLNG_0159	Smithsonian Conservation Biology Institute	HumanObservation	BMAP:Benthos:PLNG_0159	Material examined: Figure 2M. Uropods uniramous; pereopod I subchelate; pereopod II subchelate in male only; cephalon medially fused to first pereonite. Pleotelson with transverse depression near posterior apex; lateral margin of rostrum straight, not anteriorly expanded; male pereopod II dactyl closing midway on propus.	van Veen drag	soft bottom	America	Peru	Cañete	8 - 10 m	-13.259454	-76.31308	BMAP:Benthos:PLNG_0159	BMAP:Benthos:PLNG_0159	BMAP:Benthos:PLNG_0157	Ancinus panamensis Glynn & Glynn, 1974	Animalia	Malacostraca	Isopoda	Ancinidae	Ancinus	panamensis	species
BMAP:Benthos:PLNG_0160	Smithsonian Conservation Biology Institute	HumanObservation	BMAP:Benthos:PLNG_0160			NA	America	Peru	Cañete				BMAP:Benthos:PLNG_0160	BMAP:Benthos:PLNG_0160	BMAP:Benthos:PLNG_0156	Cirolanidae Dana, 1852	Animalia	Malacostraca	Isopoda	Cirolanidae			family
BMAP:Benthos:PLNG_0161	Smithsonian Conservation Biology Institute	HumanObservation	BMAP:Benthos:PLNG_0161		hand corer, van Veen drag	soft bottom	America	Peru	Cañete	0 - 10 m	-13.259454	-76.31308	BMAP:Benthos:PLNG_0161	BMAP:Benthos:PLNG_0161	BMAP:Benthos:PLNG_0160	Excirolana braziliensis Richardson, 1912	Animalia	Malacostraca	Isopoda	Cirolanidae	Excirolana	braziliensis	species
BMAP:Benthos:PLNG_0162	Smithsonian Conservation Biology Institute	HumanObservation	BMAP:Benthos:PLNG_0162			NA	America	Peru	Cañete				BMAP:Benthos:PLNG_0162	BMAP:Benthos:PLNG_0162	BMAP:Benthos:PLNG_0156	Idoteidae Samouelle, 1819	Animalia	Malacostraca	Isopoda	Idoteidae			family
BMAP:Benthos:PLNG_0163	Smithsonian Conservation Biology Institute	HumanObservation	BMAP:Benthos:PLNG_0163		van Veen drag	soft bottom	America	Peru	Cañete	10 - 12 m	-13.259454	-76.31308	BMAP:Benthos:PLNG_0163	BMAP:Benthos:PLNG_0163	BMAP:Benthos:PLNG_0162	Edotia transversa Menzies, 1962	Animalia	Malacostraca	Isopoda	Idoteidae	Edotia	transversa	species
BMAP:Benthos:PLNG_0164	Smithsonian Conservation Biology Institute	HumanObservation	BMAP:Benthos:PLNG_0164			NA	America	Peru	Cañete				BMAP:Benthos:PLNG_0164	BMAP:Benthos:PLNG_0164	BMAP:Benthos:PLNG_0156	Sphaeromatidae Latreille, 1825	Animalia	Malacostraca	Isopoda	Sphaeromatidae			family
BMAP:Benthos:PLNG_0165	Smithsonian Conservation Biology Institute	HumanObservation	BMAP:Benthos:PLNG_0165		25cmX25cm quadrats	hard bottom	America	Peru	Cañete	0 - 10 m	-13.259454	-76.31308	BMAP:Benthos:PLNG_0165	BMAP:Benthos:PLNG_0165	BMAP:Benthos:PLNG_0164	Paradella bakeri (Menzies, 1962)	Animalia	Malacostraca	Isopoda	Sphaeromatidae	Paradella	bakeri	species
BMAP:Benthos:PLNG_0166	Smithsonian Conservation Biology Institute	HumanObservation	BMAP:Benthos:PLNG_0166			NA	America	Peru	Cañete				BMAP:Benthos:PLNG_0166	BMAP:Benthos:PLNG_0166		Maxillopoda Dahl, 1956	Animalia	Maxillopoda					class
BMAP:Benthos:PLNG_0167	Smithsonian Conservation Biology Institute	HumanObservation	BMAP:Benthos:PLNG_0167			NA	America	Peru	Cañete				BMAP:Benthos:PLNG_0167	BMAP:Benthos:PLNG_0167	BMAP:Benthos:PLNG_0166	Sessilia Lamarck, 1818	Animalia	Maxillopoda	Sessilia				order
BMAP:Benthos:PLNG_0168	Smithsonian Conservation Biology Institute	HumanObservation	BMAP:Benthos:PLNG_0168			NA	America	Peru	Cañete				BMAP:Benthos:PLNG_0168	BMAP:Benthos:PLNG_0168	BMAP:Benthos:PLNG_0167	Balanidae Leach, 1806	Animalia	Maxillopoda	Sessilia	Balanidae			family
BMAP:Benthos:PLNG_0169	Smithsonian Conservation Biology Institute	HumanObservation	BMAP:Benthos:PLNG_0169		25cmX25cm quadrats	hard bottom	America	Peru	Cañete	0 - 10 m	-13.259454	-76.31308	BMAP:Benthos:PLNG_0169	BMAP:Benthos:PLNG_0169	BMAP:Benthos:PLNG_0168	Austromegabalanus psittacus (Molina, 1782)	Animalia	Maxillopoda	Sessilia	Balanidae	Austromegabalanus	psittacus	species
BMAP:Benthos:PLNG_0170	Smithsonian Conservation Biology Institute	HumanObservation	BMAP:Benthos:PLNG_0170	Material examined: Figure 2N. The plates form a conical structure, rounded border and smooth margins. There are six narrow spokes on the surface corresponding to the sutures of the tables: four anterior spokes (corresponding to their joints of the Carina-carinolateral and carino-lateral plates) and two posterior radii (corresponding to their joints of the Rostral-lateral plates).	van Veen drag, 25cm x 25cm quadrat	hard and soft bottoms	America	Peru	Cañete	0 - 10 m	-13.259454	-76.31308	BMAP:Benthos:PLNG_0170	BMAP:Benthos:PLNG_0170	BMAP:Benthos:PLNG_0168	Balanus laevis Bruguière, 1789	Animalia	Maxillopoda	Sessilia	Balanidae	Balanus	laevis	species
BMAP:Benthos:PLNG_0171	Smithsonian Conservation Biology Institute	HumanObservation	BMAP:Benthos:PLNG_0171		25cmX25cm quadrats	hard bottom	America	Peru	Cañete	0 - 10 m	-13.259454	-76.31308	BMAP:Benthos:PLNG_0171	BMAP:Benthos:PLNG_0171	BMAP:Benthos:PLNG_0168	Megabalanus tintinnabulum (Linnaeus, 1758)	Animalia	Maxillopoda	Sessilia	Balanidae	Megabalanus	tintinnabulum	species
BMAP:Benthos:PLNG_0172	Smithsonian Conservation Biology Institute	HumanObservation	BMAP:Benthos:PLNG_0172			NA	America	Peru	Cañete				BMAP:Benthos:PLNG_0172	BMAP:Benthos:PLNG_0172	BMAP:Benthos:PLNG_0167	Chthamalidae Darwin, 1854	Animalia	Maxillopoda	Sessilia	Chthamalidae			family
BMAP:Benthos:PLNG_0173	Smithsonian Conservation Biology Institute	HumanObservation	BMAP:Benthos:PLNG_0173		25cmX25cm quadrats	hard bottom	America	Peru	Cañete	0 - 5 m	-13.259454	-76.31308	BMAP:Benthos:PLNG_0173	BMAP:Benthos:PLNG_0173	BMAP:Benthos:PLNG_0172	Chthamalus cirratus Darwin, 1854	Animalia	Maxillopoda	Sessilia	Chthamalidae	Chthamalus	cirratus	species
BMAP:Benthos:PLNG_0174	Smithsonian Conservation Biology Institute	HumanObservation	BMAP:Benthos:PLNG_0174		25cmX25cm quadrats	hard bottom	America	Peru	Cañete	0 - 10 m	-13.259454	-76.31308	BMAP:Benthos:PLNG_0174	BMAP:Benthos:PLNG_0174	BMAP:Benthos:PLNG_0172	Notochthamalus scabrosus (Darwin, 1854)	Animalia	Maxillopoda	Sessilia	Chthamalidae	Notochthamalus	scabrosus	species
BMAP:Benthos:PLNG_0175	Smithsonian Conservation Biology Institute	HumanObservation	BMAP:Benthos:PLNG_0175			NA	America	Peru	Cañete				BMAP:Benthos:PLNG_0175	BMAP:Benthos:PLNG_0175		Lingulata Gorjansky & Popov, 1985	Animalia	Lingulata					class
BMAP:Benthos:PLNG_0176	Smithsonian Conservation Biology Institute	HumanObservation	BMAP:Benthos:PLNG_0176			NA	America	Peru	Cañete				BMAP:Benthos:PLNG_0176	BMAP:Benthos:PLNG_0176	BMAP:Benthos:PLNG_0175	Lingulida Waagen, 1885	Animalia	Lingulata	Lingulida				order
BMAP:Benthos:PLNG_0177	Smithsonian Conservation Biology Institute	HumanObservation	BMAP:Benthos:PLNG_0177			NA	America	Peru	Cañete				BMAP:Benthos:PLNG_0177	BMAP:Benthos:PLNG_0177	BMAP:Benthos:PLNG_0176	Discinidae Gray, 1840	Animalia	Lingulata	Lingulida	Discinidae			family
BMAP:Benthos:PLNG_0178	Smithsonian Conservation Biology Institute	HumanObservation	BMAP:Benthos:PLNG_0178		van Veen drag, 25cm x 25cm quadrat	hard and soft bottoms	America	Peru	Cañete	0 - 10 m	-13.259454	-76.31308	BMAP:Benthos:PLNG_0178	BMAP:Benthos:PLNG_0178	BMAP:Benthos:PLNG_0177	Discinisca lamellosa (Broderip, 1833)	Animalia	Lingulata	Lingulida	Discinidae	Discinisca	lamellosa	species
BMAP:Benthos:PLNG_0179	Smithsonian Conservation Biology Institute	HumanObservation	BMAP:Benthos:PLNG_0179			NA	America	Peru	Cañete				BMAP:Benthos:PLNG_0179	BMAP:Benthos:PLNG_0179		Gymnolaemata Allman, 1856	Animalia	Gymnolaemata					class
BMAP:Benthos:PLNG_0180	Smithsonian Conservation Biology Institute	HumanObservation	BMAP:Benthos:PLNG_0180			NA	America	Peru	Cañete				BMAP:Benthos:PLNG_0180	BMAP:Benthos:PLNG_0180	BMAP:Benthos:PLNG_0179	Cheilostomatida Busk, 1852	Animalia	Gymnolaemata	Cheilostomatida				order
BMAP:Benthos:PLNG_0181	Smithsonian Conservation Biology Institute	HumanObservation	BMAP:Benthos:PLNG_0181			NA	America	Peru	Cañete				BMAP:Benthos:PLNG_0181	BMAP:Benthos:PLNG_0181	BMAP:Benthos:PLNG_0180	Bugulidae Gray, 1848	Animalia	Gymnolaemata	Cheilostomatida	Bugulidae			family
BMAP:Benthos:PLNG_0182	Smithsonian Conservation Biology Institute	HumanObservation	BMAP:Benthos:PLNG_0182		van Veen drag	soft bottom	America	Peru	Cañete	10 - 15 m	-13.259454	-76.31308	BMAP:Benthos:PLNG_0182	BMAP:Benthos:PLNG_0182	BMAP:Benthos:PLNG_0181	Bugula neritina (Linnaeus, 1758)	Animalia	Gymnolaemata	Cheilostomatida	Bugulidae	Bugula	neritina	species
BMAP:Benthos:PLNG_0183	Smithsonian Conservation Biology Institute	HumanObservation	BMAP:Benthos:PLNG_0183			NA	America	Peru	Cañete				BMAP:Benthos:PLNG_0183	BMAP:Benthos:PLNG_0183		Anthozoa Ehrenberg, 1834	Animalia	Anthozoa					class
BMAP:Benthos:PLNG_0184	Smithsonian Conservation Biology Institute	HumanObservation	BMAP:Benthos:PLNG_0184			NA	America	Peru	Cañete				BMAP:Benthos:PLNG_0184	BMAP:Benthos:PLNG_0184	BMAP:Benthos:PLNG_0183	Actiniaria Hertwig, 1882	Animalia	Anthozoa	Actiniaria				order
BMAP:Benthos:PLNG_0185	Smithsonian Conservation Biology Institute	HumanObservation	BMAP:Benthos:PLNG_0185			NA	America	Peru	Cañete				BMAP:Benthos:PLNG_0185	BMAP:Benthos:PLNG_0185	BMAP:Benthos:PLNG_0184	Actiniidae Rafinesque, 1815	Animalia	Anthozoa	Actiniaria	Actiniidae			family
BMAP:Benthos:PLNG_0186	Smithsonian Conservation Biology Institute	HumanObservation	BMAP:Benthos:PLNG_0186		25cmX25cm quadrats	hard bottom	America	Peru	Cañete	0 - 5 m	-13.259454	-76.31308	BMAP:Benthos:PLNG_0186	BMAP:Benthos:PLNG_0186	BMAP:Benthos:PLNG_0185	Oulactis concinnata (Drayton in Dana, 1846)	Animalia	Anthozoa	Actiniaria	Actiniidae	Oulactis	concinnata	species
BMAP:Benthos:PLNG_0187	Smithsonian Conservation Biology Institute	HumanObservation	BMAP:Benthos:PLNG_0187			NA	America	Peru	Cañete				BMAP:Benthos:PLNG_0187	BMAP:Benthos:PLNG_0187	BMAP:Benthos:PLNG_0184	Sagartiidae Gosse, 1858	Animalia	Anthozoa	Actiniaria	Sagartiidae			family
BMAP:Benthos:PLNG_0188	Smithsonian Conservation Biology Institute	HumanObservation	BMAP:Benthos:PLNG_0188		hand corer, van Veen drag, 25cm x 25cm quadrat	hard and soft bottoms	America	Peru	Cañete	0 - 10 m	-13.259454	-76.31308	BMAP:Benthos:PLNG_0188	BMAP:Benthos:PLNG_0188	BMAP:Benthos:PLNG_0187	Anthothoe chilensis (Lesson, 1830)	Animalia	Anthozoa	Actiniaria	Sagartiidae	Anthothoe	chilensis	species
BMAP:Benthos:PLNG_0189	Smithsonian Conservation Biology Institute	HumanObservation	BMAP:Benthos:PLNG_0189			NA	America	Peru	Cañete				BMAP:Benthos:PLNG_0189	BMAP:Benthos:PLNG_0189		Echinoidea Leske, 1778	Animalia	Echinoidea					class
BMAP:Benthos:PLNG_0190	Smithsonian Conservation Biology Institute	HumanObservation	BMAP:Benthos:PLNG_0190			NA	America	Peru	Cañete				BMAP:Benthos:PLNG_0190	BMAP:Benthos:PLNG_0190	BMAP:Benthos:PLNG_0189	Arbacioida Gregory, 1900	Animalia	Echinoidea	Arbacioida				order
BMAP:Benthos:PLNG_0191	Smithsonian Conservation Biology Institute	HumanObservation	BMAP:Benthos:PLNG_0191			NA	America	Peru	Cañete				BMAP:Benthos:PLNG_0191	BMAP:Benthos:PLNG_0191	BMAP:Benthos:PLNG_0190	Arbaciidae Gray, 1855	Animalia	Echinoidea	Arbacioida	Arbaciidae			family
BMAP:Benthos:PLNG_0192	Smithsonian Conservation Biology Institute	HumanObservation	BMAP:Benthos:PLNG_0192		25cmX25cm quadrats	hard bottom	America	Peru	Cañete	5 - 10 m	-13.259454	-76.31308	BMAP:Benthos:PLNG_0192	BMAP:Benthos:PLNG_0192	BMAP:Benthos:PLNG_0191	Arbacia spatuligera (Valenciennes, 1846)	Animalia	Echinoidea	Arbacioida	Arbaciidae	Arbacia	spatuligera	species
BMAP:Benthos:PLNG_0193	Smithsonian Conservation Biology Institute	HumanObservation	BMAP:Benthos:PLNG_0193		25cmX25cm quadrats	hard bottom	America	Peru	Cañete	0 - 10 m	-13.259454	-76.31308	BMAP:Benthos:PLNG_0193	BMAP:Benthos:PLNG_0193	BMAP:Benthos:PLNG_0191	Tetrapygus niger (Molina, 1782)	Animalia	Echinoidea	Arbacioida	Arbaciidae	Tetrapygus	niger	species
BMAP:Benthos:PLNG_0194	Smithsonian Conservation Biology Institute	HumanObservation	BMAP:Benthos:PLNG_0194			NA	America	Peru	Cañete				BMAP:Benthos:PLNG_0194	BMAP:Benthos:PLNG_0194	BMAP:Benthos:PLNG_0189	Camarodonta Jackson, 1912	Animalia	Echinoidea	Camarodonta				order
BMAP:Benthos:PLNG_0195	Smithsonian Conservation Biology Institute	HumanObservation	BMAP:Benthos:PLNG_0195			NA	America	Peru	Cañete				BMAP:Benthos:PLNG_0195	BMAP:Benthos:PLNG_0195	BMAP:Benthos:PLNG_0194	Echinometridae Gray, 1855	Animalia	Echinoidea	Camarodonta	Echinometridae			family
BMAP:Benthos:PLNG_0196	Smithsonian Conservation Biology Institute	HumanObservation	BMAP:Benthos:PLNG_0196		25cmX25cm quadrats	hard bottom	America	Peru	Cañete	0 - 10 m	-13.259454	-76.31308	BMAP:Benthos:PLNG_0196	BMAP:Benthos:PLNG_0196	BMAP:Benthos:PLNG_0194	Caenocentrotus gibbosus (L. Agassiz, in L. Agassiz & Desor, 1846)	Animalia	Echinoidea	Camarodonta	Echinometridae	Caenocentrotus	gibbosus	species
BMAP:Benthos:PLNG_0197	Smithsonian Conservation Biology Institute	HumanObservation	BMAP:Benthos:PLNG_0197			NA	America	Peru	Cañete				BMAP:Benthos:PLNG_0197	BMAP:Benthos:PLNG_0197	BMAP:Benthos:PLNG_0194	Parechinidae Mortensen, 1903	Animalia	Echinoidea	Camarodonta	Parechinidae			family
BMAP:Benthos:PLNG_0198	Smithsonian Conservation Biology Institute	HumanObservation	BMAP:Benthos:PLNG_0198		25cmX25cm quadrats	hard bottom	America	Peru	Cañete	5 - 10 m	-13.259454	-76.31308	BMAP:Benthos:PLNG_0198	BMAP:Benthos:PLNG_0198	BMAP:Benthos:PLNG_0194	Loxechinus albus (Molina, 1782)	Animalia	Echinoidea	Camarodonta	Parechinidae	Loxechinus	albus	species
BMAP:Benthos:PLNG_0199	Smithsonian Conservation Biology Institute	HumanObservation	BMAP:Benthos:PLNG_0199			NA	America	Peru	Cañete				BMAP:Benthos:PLNG_0199	BMAP:Benthos:PLNG_0199		Ophiuroidea Gray, 1840	Animalia	Ophiuroidea					class
BMAP:Benthos:PLNG_0200	Smithsonian Conservation Biology Institute	HumanObservation	BMAP:Benthos:PLNG_0200			NA	America	Peru	Cañete				BMAP:Benthos:PLNG_0200	BMAP:Benthos:PLNG_0200	BMAP:Benthos:PLNG_0199	Ophiurida Müller & Troschel, 1840	Animalia	Ophiuroidea	Ophiurida				order
BMAP:Benthos:PLNG_0201	Smithsonian Conservation Biology Institute	HumanObservation	BMAP:Benthos:PLNG_0201			NA	America	Peru	Cañete				BMAP:Benthos:PLNG_0201	BMAP:Benthos:PLNG_0201	BMAP:Benthos:PLNG_0200	Ophiactidae Matsumoto, 1915	Animalia	Ophiuroidea	Ophiurida	Ophiactidae			family
BMAP:Benthos:PLNG_0202	Smithsonian Conservation Biology Institute	HumanObservation	BMAP:Benthos:PLNG_0202		van Veen drag, 25cm x 25cm quadrat	hard and soft bottoms	America	Peru	Cañete	0 - 12 m	-13.259454	-76.31308	BMAP:Benthos:PLNG_0202	BMAP:Benthos:PLNG_0202	BMAP:Benthos:PLNG_0201	Ophiactis kroeyeri Lütken, 1856	Animalia	Ophiuroidea	Ophiurida	Ophiactidae	Ophiactis	kroeyeri	species
BMAP:Benthos:PLNG_0203	Smithsonian Conservation Biology Institute	HumanObservation	BMAP:Benthos:PLNG_0203			NA	America	Peru	Cañete				BMAP:Benthos:PLNG_0203	BMAP:Benthos:PLNG_0203		Bivalvia Linnaeus, 1758	Animalia	Bivalvia					class
BMAP:Benthos:PLNG_0204	Smithsonian Conservation Biology Institute	HumanObservation	BMAP:Benthos:PLNG_0204			NA	America	Peru	Cañete				BMAP:Benthos:PLNG_0204	BMAP:Benthos:PLNG_0204	BMAP:Benthos:PLNG_0203	Myida Stoliczka, 1870	Animalia	Bivalvia	Myida				order
BMAP:Benthos:PLNG_0205	Smithsonian Conservation Biology Institute	HumanObservation	BMAP:Benthos:PLNG_0205			NA	America	Peru	Cañete				BMAP:Benthos:PLNG_0205	BMAP:Benthos:PLNG_0205	BMAP:Benthos:PLNG_0204	Hiatellidae Gray, 1824	Animalia	Bivalvia	Myida	Hiatellidae			family
BMAP:Benthos:PLNG_0206	Smithsonian Conservation Biology Institute	HumanObservation	BMAP:Benthos:PLNG_0206		25cmX25cm quadrats	hard bottom	America	Peru	Cañete	10 m	-13.259454	-76.31308	BMAP:Benthos:PLNG_0206	BMAP:Benthos:PLNG_0206	BMAP:Benthos:PLNG_0205	Hiatella arctica (Linnaeus, 1767)	Animalia	Bivalvia	Myida	Hiatellidae	Hiatella	arctica	species
BMAP:Benthos:PLNG_0207	Smithsonian Conservation Biology Institute	HumanObservation	BMAP:Benthos:PLNG_0207			NA	America	Peru	Cañete				BMAP:Benthos:PLNG_0207	BMAP:Benthos:PLNG_0207	BMAP:Benthos:PLNG_0204	Pharidae H. Adams & A. Adams, 1856	Animalia	Bivalvia	Myida	Pharidae			family
BMAP:Benthos:PLNG_0208	Smithsonian Conservation Biology Institute	HumanObservation	BMAP:Benthos:PLNG_0208	Material examined: Figure 2O. The shell is large ensiform, its valves are equal, narrow and long, parallel border and surface smoothly arched. The anterior border is rounded, while the posterior border is slightly truncated. The umbos are close to the previous border. Externally the periostracum is thin, yellowish to greenish coffee. The hinge has three cardinal teeth, two in the left valve and o…	van Veen drag	soft bottom	America	Peru	Cañete	8 - 15 m	-13.259454	-76.31308	BMAP:Benthos:PLNG_0208	BMAP:Benthos:PLNG_0208	BMAP:Benthos:PLNG_0207	Ensis macha (Molina, 1782)	Animalia	Bivalvia	Myida	Pharidae	Ensis	macha	species
BMAP:Benthos:PLNG_0209	Smithsonian Conservation Biology Institute	HumanObservation	BMAP:Benthos:PLNG_0209			NA	America	Peru	Cañete				BMAP:Benthos:PLNG_0209	BMAP:Benthos:PLNG_0209	BMAP:Benthos:PLNG_0204	Pholadidae Lamarck, 1809	Animalia	Bivalvia	Myida	Pholadidae			family
BMAP:Benthos:PLNG_0210	Smithsonian Conservation Biology Institute	HumanObservation	BMAP:Benthos:PLNG_0210		25cmX25cm quadrats	hard bottom	America	Peru	Cañete	10 m	-13.259454	-76.31308	BMAP:Benthos:PLNG_0210	BMAP:Benthos:PLNG_0210	BMAP:Benthos:PLNG_0209	Barnea subtruncata (G. B. Sowerby I, 1834)	Animalia	Bivalvia	Myida	Pholadidae	Barnea	subtruncata	species
BMAP:Benthos:PLNG_0211	Smithsonian Conservation Biology Institute	HumanObservation	BMAP:Benthos:PLNG_0211			NA	America	Peru	Cañete				BMAP:Benthos:PLNG_0211	BMAP:Benthos:PLNG_0211	BMAP:Benthos:PLNG_0203	Mytiloida Férussac, 1822	Animalia	Bivalvia	Mytiloida				order
BMAP:Benthos:PLNG_0212	Smithsonian Conservation Biology Institute	HumanObservation	BMAP:Benthos:PLNG_0212			NA	America	Peru	Cañete				BMAP:Benthos:PLNG_0212	BMAP:Benthos:PLNG_0212	BMAP:Benthos:PLNG_0211	Mytilidae Rafinesque, 1815	Animalia	Bivalvia	Mytiloida	Mytilidae			family
BMAP:Benthos:PLNG_0213	Smithsonian Conservation Biology Institute	HumanObservation	BMAP:Benthos:PLNG_0213		25cmX25cm quadrats	hard bottom	America	Peru	Cañete	5 m	-13.259454	-76.31308	BMAP:Benthos:PLNG_0213	BMAP:Benthos:PLNG_0213	BMAP:Benthos:PLNG_0212	Aulacomya atra (Molina, 1782)	Animalia	Bivalvia	Mytiloida	Mytilidae	Aulacomya	atra	species
BMAP:Benthos:PLNG_0214	Smithsonian Conservation Biology Institute	HumanObservation	BMAP:Benthos:PLNG_0214		25cmX25cm quadrats	hard bottom	America	Peru	Cañete	0 m	-13.259454	-76.31308	BMAP:Benthos:PLNG_0214	BMAP:Benthos:PLNG_0214	BMAP:Benthos:PLNG_0212	Brachidontes granulatus (Hanley, 1843)	Animalia	Bivalvia	Mytiloida	Mytilidae	Brachidontes	granulatus	species
BMAP:Benthos:PLNG_0215	Smithsonian Conservation Biology Institute	HumanObservation	BMAP:Benthos:PLNG_0215		25cmX25cm quadrats	hard bottom	America	Peru	Cañete	0 - 10 m	-13.259454	-76.31308	BMAP:Benthos:PLNG_0215	BMAP:Benthos:PLNG_0215	BMAP:Benthos:PLNG_0212	Perumytilus purpuratus (Lamarck, 1819)	Animalia	Bivalvia	Mytiloida	Mytilidae	Perumytilus	purpuratus	species
BMAP:Benthos:PLNG_0216	Smithsonian Conservation Biology Institute	HumanObservation	BMAP:Benthos:PLNG_0216		hand corer, van Veen drag, 25cm x 25cm quadrat	hard and soft bottoms	America	Peru	Cañete	0 - 15 m	-13.259454	-76.31308	BMAP:Benthos:PLNG_0216	BMAP:Benthos:PLNG_0216	BMAP:Benthos:PLNG_0212	Semimytilus algosus (Gould, 1850)	Animalia	Bivalvia	Mytiloida	Mytilidae	Semimytilus	algosus	species
BMAP:Benthos:PLNG_0217	Smithsonian Conservation Biology Institute	HumanObservation	BMAP:Benthos:PLNG_0217			NA	America	Peru	Cañete				BMAP:Benthos:PLNG_0217	BMAP:Benthos:PLNG_0217	BMAP:Benthos:PLNG_0203	Veneroida Gray, 1854	Animalia	Bivalvia	Veneroida				order
BMAP:Benthos:PLNG_0218	Smithsonian Conservation Biology Institute	HumanObservation	BMAP:Benthos:PLNG_0218			NA	America	Peru	Cañete				BMAP:Benthos:PLNG_0218	BMAP:Benthos:PLNG_0218	BMAP:Benthos:PLNG_0217	Donacidae Fleming, 1828	Animalia	Bivalvia	Veneroida	Donacidae			family
BMAP:Benthos:PLNG_0219	Smithsonian Conservation Biology Institute	HumanObservation	BMAP:Benthos:PLNG_0219		van Veen drag	soft bottom	America	Peru	Cañete	8 m	-13.259454	-76.31308	BMAP:Benthos:PLNG_0219	BMAP:Benthos:PLNG_0219	BMAP:Benthos:PLNG_0218	Donax obesulus Reeve, 1854	Animalia	Bivalvia	Veneroida	Donacidae	Donax	obesulus	species
BMAP:Benthos:PLNG_0220	Smithsonian Conservation Biology Institute	HumanObservation	BMAP:Benthos:PLNG_0220			NA	America	Peru	Cañete				BMAP:Benthos:PLNG_0220	BMAP:Benthos:PLNG_0220	BMAP:Benthos:PLNG_0217	Lasaeidae Gray, 1842	Animalia	Bivalvia	Veneroida	Lasaeidae			family
BMAP:Benthos:PLNG_0221	Smithsonian Conservation Biology Institute	HumanObservation	BMAP:Benthos:PLNG_0221		van Veen grab, 25cmX25cm quadrats	hard and soft bottoms	America	Peru	Cañete	5 - 15 m	-13.259454	-76.31308	BMAP:Benthos:PLNG_0221	BMAP:Benthos:PLNG_0221	BMAP:Benthos:PLNG_0220	Lasaea petitiana (Récluz, 1843)	Animalia	Bivalvia	Veneroida	Lasaeidae	Lasaea	petitiana	species
BMAP:Benthos:PLNG_0222	Smithsonian Conservation Biology Institute	HumanObservation	BMAP:Benthos:PLNG_0222			NA	America	Peru	Cañete				BMAP:Benthos:PLNG_0222	BMAP:Benthos:PLNG_0222	BMAP:Benthos:PLNG_0217	Mactridae Lamarck, 1809	Animalia	Bivalvia	Veneroida	Mactridae			family
BMAP:Benthos:PLNG_0223	Smithsonian Conservation Biology Institute	HumanObservation	BMAP:Benthos:PLNG_0223		van Veen drag	soft bottom	America	Peru	Cañete	10 m	-13.282274	-76.289758	BMAP:Benthos:PLNG_0223	BMAP:Benthos:PLNG_0223	BMAP:Benthos:PLNG_0222	Mactrotoma velata (Philippi, 1849)	Animalia	Bivalvia	Veneroida	Mactridae	Mactrotoma	velata	species
BMAP:Benthos:PLNG_0224	Smithsonian Conservation Biology Institute	HumanObservation	BMAP:Benthos:PLNG_0224		van Veen drag	soft bottom	America	Peru	Cañete	8 - 15 m	-13.259454	-76.31308	BMAP:Benthos:PLNG_0224	BMAP:Benthos:PLNG_0224	BMAP:Benthos:PLNG_0222	Mulinia edulis (King, 1832)	Animalia	Bivalvia	Veneroida	Mactridae	Mulinia	edulis	species
BMAP:Benthos:PLNG_0225	Smithsonian Conservation Biology Institute	HumanObservation	BMAP:Benthos:PLNG_0225			NA	America	Peru	Cañete				BMAP:Benthos:PLNG_0225	BMAP:Benthos:PLNG_0225	BMAP:Benthos:PLNG_0217	Veneridae Rafinesque, 1815	Animalia	Bivalvia	Veneroida	Veneridae			family
BMAP:Benthos:PLNG_0226	Smithsonian Conservation Biology Institute	HumanObservation	BMAP:Benthos:PLNG_0226		van Veen drag, 25cm x 25cm quadrat	hard and soft bottoms	America	Peru	Cañete	0 - 15 m	-13.259454	-76.31308	BMAP:Benthos:PLNG_0226	BMAP:Benthos:PLNG_0226	BMAP:Benthos:PLNG_0225	Petricola olssoni Bernard, 1983	Animalia	Bivalvia	Veneroida	Veneridae	Petricola	olssoni	species
BMAP:Benthos:PLNG_0227	Smithsonian Conservation Biology Institute	HumanObservation	BMAP:Benthos:PLNG_0227			NA	America	Peru	Cañete				BMAP:Benthos:PLNG_0227	BMAP:Benthos:PLNG_0227	BMAP:Benthos:PLNG_0203	Gastropoda Cuvier, 1795	Animalia	Bivalvia	Gastropoda				order
BMAP:Benthos:PLNG_0228	Smithsonian Conservation Biology Institute	HumanObservation	BMAP:Benthos:PLNG_0228			NA	America	Peru	Cañete				BMAP:Benthos:PLNG_0228	BMAP:Benthos:PLNG_0228	BMAP:Benthos:PLNG_0227	Fissurellidae Flemng, 1822	Animalia	Bivalvia	Gastropoda	Fissurellidae			family
BMAP:Benthos:PLNG_0229	Smithsonian Conservation Biology Institute	HumanObservation	BMAP:Benthos:PLNG_0229		25cmX25cm quadrats	hard bottom	America	Peru	Cañete	0 - 5 m	-13.259454	-76.31308	BMAP:Benthos:PLNG_0229	BMAP:Benthos:PLNG_0229	BMAP:Benthos:PLNG_0228	Fissurella crassa Lamarck, 1822	Animalia	Bivalvia	Gastropoda	Fissurellidae	Fissurella	crassa	species
BMAP:Benthos:PLNG_0230	Smithsonian Conservation Biology Institute	HumanObservation	BMAP:Benthos:PLNG_0230	Material examined: Figure 2P. Conical shell and sharpened in the front end, medium-sized apical foramen oval, the external surface is ornamented with thin and little spaced radial striae in a dark purple background. The shell is white from the inside, with thick, uniform and purple border. The sides of the foot and mantle are of an intense black color, with yellow prolongations in the border of t…	25cmX25cm quadrats	hard bottom	America	Peru	Cañete	0 - 10 m	-13.259454	-76.31308	BMAP:Benthos:PLNG_0230	BMAP:Benthos:PLNG_0230	BMAP:Benthos:PLNG_0228	Fissurella latimarginata Sowerby, 1835	Animalia	Bivalvia	Gastropoda	Fissurellidae	Fissurella	latimarginata	species
BMAP:Benthos:PLNG_0231	Smithsonian Conservation Biology Institute	HumanObservation	BMAP:Benthos:PLNG_0231		25cmX25cm quadrats	hard bottom	America	Peru	Cañete	0 - 10 m	-13.259454	-76.31308	BMAP:Benthos:PLNG_0231	BMAP:Benthos:PLNG_0231	BMAP:Benthos:PLNG_0228	Fissurella limbata Sowerby, 1835	Animalia	Bivalvia	Gastropoda	Fissurellidae	Fissurella	limbata	species
BMAP:Benthos:PLNG_0232	Smithsonian Conservation Biology Institute	HumanObservation	BMAP:Benthos:PLNG_0232		25cmX25cm quadrats	hard bottom	America	Peru	Cañete	0 - 10 m	-13.259454	-76.31308	BMAP:Benthos:PLNG_0232	BMAP:Benthos:PLNG_0232	BMAP:Benthos:PLNG_0228	Fissurella maxima Sowerby, 1834	Animalia	Bivalvia	Gastropoda	Fissurellidae	Fissurella	maxima	species
BMAP:Benthos:PLNG_0233	Smithsonian Conservation Biology Institute	HumanObservation	BMAP:Benthos:PLNG_0233		25cmX25cm quadrats	hard bottom	America	Peru	Cañete	0 - 10 m	-13.259454	-76.31308	BMAP:Benthos:PLNG_0233	BMAP:Benthos:PLNG_0233	BMAP:Benthos:PLNG_0228	Fissurella peruviana Lamarck, 1822	Animalia	Bivalvia	Gastropoda	Fissurellidae	Fissurella	peruviana	species
BMAP:Benthos:PLNG_0234	Smithsonian Conservation Biology Institute	HumanObservation	BMAP:Benthos:PLNG_0234			NA	America	Peru	Cañete				BMAP:Benthos:PLNG_0234	BMAP:Benthos:PLNG_0234	BMAP:Benthos:PLNG_0227	Lottiidae Gray, 1840	Animalia	Bivalvia	Gastropoda	Lottiidae			family
BMAP:Benthos:PLNG_0235	Smithsonian Conservation Biology Institute	HumanObservation	BMAP:Benthos:PLNG_0235		25cmX25cm quadrats	hard bottom	America	Peru	Cañete	0 m	-13.259454	-76.31308	BMAP:Benthos:PLNG_0235	BMAP:Benthos:PLNG_0235	BMAP:Benthos:PLNG_0234	Lottia orbignyi (Dall, 1909)	Animalia	Bivalvia	Gastropoda	Lottiidae	Lottia	orbignyi	species
BMAP:Benthos:PLNG_0236	Smithsonian Conservation Biology Institute	HumanObservation	BMAP:Benthos:PLNG_0236		25cmX25cm quadrats	hard bottom	America	Peru	Cañete	0 m	-13.259454	-76.31308	BMAP:Benthos:PLNG_0236	BMAP:Benthos:PLNG_0236	BMAP:Benthos:PLNG_0234	Scurria ceciliana (Orbigny, 1841)	Animalia	Bivalvia	Gastropoda	Lottiidae	Scurria	ceciliana	species
BMAP:Benthos:PLNG_0237	Smithsonian Conservation Biology Institute	HumanObservation	BMAP:Benthos:PLNG_0237		25cmX25cm quadrats	hard bottom	America	Peru	Cañete	0 m	-13.259454	-76.31308	BMAP:Benthos:PLNG_0237	BMAP:Benthos:PLNG_0237	BMAP:Benthos:PLNG_0234	Scurria variabilis (Sowerby, 1839)	Animalia	Bivalvia	Gastropoda	Lottiidae	Scurria	variabilis	species
BMAP:Benthos:PLNG_0238	Smithsonian Conservation Biology Institute	HumanObservation	BMAP:Benthos:PLNG_0238		25cmX25cm quadrats	hard bottom	America	Peru	Cañete	0 m	-13.259454	-76.31308	BMAP:Benthos:PLNG_0238	BMAP:Benthos:PLNG_0238	BMAP:Benthos:PLNG_0234	Scurria viridula (Lamarck, 1822)	Animalia	Bivalvia	Gastropoda	Lottiidae	Scurria	viridula	species
BMAP:Benthos:PLNG_0239	Smithsonian Conservation Biology Institute	HumanObservation	BMAP:Benthos:PLNG_0239			NA	America	Peru	Cañete				BMAP:Benthos:PLNG_0239	BMAP:Benthos:PLNG_0239	BMAP:Benthos:PLNG_0227	Siphonariidae Gray, 1827	Animalia	Bivalvia	Gastropoda	Siphonariidae			family
BMAP:Benthos:PLNG_0240	Smithsonian Conservation Biology Institute	HumanObservation	BMAP:Benthos:PLNG_0240		25cmX25cm quadrats	hard bottom	America	Peru	Cañete	0 m	-13.259454	-76.31308	BMAP:Benthos:PLNG_0240	BMAP:Benthos:PLNG_0240	BMAP:Benthos:PLNG_0239	Siphonaria lessonii Blainville, 1827	Animalia	Bivalvia	Gastropoda	Siphonariidae	Siphonaria	lessonii	species
BMAP:Benthos:PLNG_0241	Smithsonian Conservation Biology Institute	HumanObservation	BMAP:Benthos:PLNG_0241			NA	America	Peru	Cañete				BMAP:Benthos:PLNG_0241	BMAP:Benthos:PLNG_0241	BMAP:Benthos:PLNG_0227	Tegulidae Kuroda Habe & Oyama, 1971	Animalia	Bivalvia	Gastropoda	Tegulidae			family
BMAP:Benthos:PLNG_0242	Smithsonian Conservation Biology Institute	HumanObservation	BMAP:Benthos:PLNG_0242		25cmX25cm quadrats	hard bottom	America	Peru	Cañete	0 - 10 m	-13.259454	-76.31308	BMAP:Benthos:PLNG_0242	BMAP:Benthos:PLNG_0242	BMAP:Benthos:PLNG_0241	Tegula atra (Lesson, 1830)	Animalia	Bivalvia	Gastropoda	Tegulidae	Tegula	atra	species
BMAP:Benthos:PLNG_0243	Smithsonian Conservation Biology Institute	HumanObservation	BMAP:Benthos:PLNG_0243		25cmX25cm quadrats	hard bottom	America	Peru	Cañete	5 m	-13.259454	-76.31308	BMAP:Benthos:PLNG_0243	BMAP:Benthos:PLNG_0243	BMAP:Benthos:PLNG_0241	Tegula euryomphala (Jonas, 1844)	Animalia	Bivalvia	Gastropoda	Tegulidae	Tegula	euryomphala	species
BMAP:Benthos:PLNG_0244	Smithsonian Conservation Biology Institute	HumanObservation	BMAP:Benthos:PLNG_0244		25cmX25cm quadrats	hard bottom	America	Peru	Cañete	5 - 10 m	-13.259454	-76.31308	BMAP:Benthos:PLNG_0244	BMAP:Benthos:PLNG_0244	BMAP:Benthos:PLNG_0241	Tegula luctuosa (Orbigny, 1841)	Animalia	Bivalvia	Gastropoda	Tegulidae	Tegula	luctuosa	species
BMAP:Benthos:PLNG_0245	Smithsonian Conservation Biology Institute	HumanObservation	BMAP:Benthos:PLNG_0245		25cmX25cm quadrats	hard bottom	America	Peru	Cañete	0 - 5 m	-13.259454	-76.31308	BMAP:Benthos:PLNG_0245	BMAP:Benthos:PLNG_0245	BMAP:Benthos:PLNG_0241	Tegula tridentata (Potiez & Michaud, 1838)	Animalia	Bivalvia	Gastropoda	Tegulidae	Tegula	tridentata	species
BMAP:Benthos:PLNG_0246	Smithsonian Conservation Biology Institute	HumanObservation	BMAP:Benthos:PLNG_0246			NA	America	Peru	Cañete				BMAP:Benthos:PLNG_0246	BMAP:Benthos:PLNG_0246	BMAP:Benthos:PLNG_0227	Turbinidae Rafinesque, 1815	Animalia	Bivalvia	Gastropoda	Turbinidae			family
BMAP:Benthos:PLNG_0247	Smithsonian Conservation Biology Institute	HumanObservation	BMAP:Benthos:PLNG_0247		25cmX25cm quadrats	hard bottom	America	Peru	Cañete	0 - 10 m	-13.259454	-76.31308	BMAP:Benthos:PLNG_0247	BMAP:Benthos:PLNG_0247	BMAP:Benthos:PLNG_0246	Prisogaster niger (W. Wood, 1828)	Animalia	Bivalvia	Gastropoda	Turbinidae	Prisogaster	niger	species
BMAP:Benthos:PLNG_0248	Smithsonian Conservation Biology Institute	HumanObservation	BMAP:Benthos:PLNG_0248			NA	America	Peru	Cañete				BMAP:Benthos:PLNG_0248	BMAP:Benthos:PLNG_0248	BMAP:Benthos:PLNG_0203	Littorinimorpha Golikov & Starobogatov, 1975	Animalia	Bivalvia	Littorinimorpha				order
BMAP:Benthos:PLNG_0249	Smithsonian Conservation Biology Institute	HumanObservation	BMAP:Benthos:PLNG_0249			NA	America	Peru	Cañete				BMAP:Benthos:PLNG_0249	BMAP:Benthos:PLNG_0249	BMAP:Benthos:PLNG_0248	Caecidae Gray, 1850	Animalia	Bivalvia	Littorinimorpha	Caecidae			family
BMAP:Benthos:PLNG_0250	Smithsonian Conservation Biology Institute	HumanObservation	BMAP:Benthos:PLNG_0250		25cmX25cm quadrats	hard bottom	America	Peru	Cañete	5 m	-13.259454	-76.31308	BMAP:Benthos:PLNG_0250	BMAP:Benthos:PLNG_0250	BMAP:Benthos:PLNG_0249	Caecum chilense Stuardo, 1962	Animalia	Bivalvia	Littorinimorpha	Caecidae	Caecum	chilense	species
BMAP:Benthos:PLNG_0251	Smithsonian Conservation Biology Institute	HumanObservation	BMAP:Benthos:PLNG_0251			NA	America	Peru	Cañete				BMAP:Benthos:PLNG_0251	BMAP:Benthos:PLNG_0251	BMAP:Benthos:PLNG_0248	Calyptraeidae Lamarck, 1809	Animalia	Bivalvia	Littorinimorpha	Calyptraeidae			family
BMAP:Benthos:PLNG_0252	Smithsonian Conservation Biology Institute	HumanObservation	BMAP:Benthos:PLNG_0252		25cmX25cm quadrats	hard bottom	America	Peru	Cañete	0 - 10 m	-13.259454	-76.31308	BMAP:Benthos:PLNG_0252	BMAP:Benthos:PLNG_0252	BMAP:Benthos:PLNG_0251	Crepipatella dilatata (Lamarck, 1822)	Animalia	Bivalvia	Littorinimorpha	Calyptraeidae	Crepipatella	dilatata	species
BMAP:Benthos:PLNG_0253	Smithsonian Conservation Biology Institute	HumanObservation	BMAP:Benthos:PLNG_0253		25cmX25cm quadrats	hard bottom	America	Peru	Cañete	10 m	-13.259454	-76.31308	BMAP:Benthos:PLNG_0253	BMAP:Benthos:PLNG_0253	BMAP:Benthos:PLNG_0251	Trochita trochiformis (Born, 1778)	Animalia	Bivalvia	Littorinimorpha	Calyptraeidae	Trochita	trochiformis	species
BMAP:Benthos:PLNG_0254	Smithsonian Conservation Biology Institute	HumanObservation	BMAP:Benthos:PLNG_0254			NA	America	Peru	Cañete				BMAP:Benthos:PLNG_0254	BMAP:Benthos:PLNG_0254	BMAP:Benthos:PLNG_0248	Littorinidae Children, 1834	Animalia	Bivalvia	Littorinimorpha	Littorinidae			family
BMAP:Benthos:PLNG_0255	Smithsonian Conservation Biology Institute	HumanObservation	BMAP:Benthos:PLNG_0255		25cmX25cm quadrats	hard bottom	America	Peru	Cañete	0 m	-13.259454	-76.31308	BMAP:Benthos:PLNG_0255	BMAP:Benthos:PLNG_0255	BMAP:Benthos:PLNG_0254	Echinolittorina peruviana (Lamarck, 1822)	Animalia	Bivalvia	Littorinimorpha	Littorinidae	Echinolittorina	peruviana	species
BMAP:Benthos:PLNG_0256	Smithsonian Conservation Biology Institute	HumanObservation	BMAP:Benthos:PLNG_0256			NA	America	Peru	Cañete				BMAP:Benthos:PLNG_0256	BMAP:Benthos:PLNG_0256	BMAP:Benthos:PLNG_0248	Naticidae Guilding, 1834	Animalia	Bivalvia	Littorinimorpha	Naticidae			family
BMAP:Benthos:PLNG_0257	Smithsonian Conservation Biology Institute	HumanObservation	BMAP:Benthos:PLNG_0257		van Veen drag	soft bottom	America	Peru	Cañete	8 - 15 m	-13.259454	-76.31308	BMAP:Benthos:PLNG_0257	BMAP:Benthos:PLNG_0257	BMAP:Benthos:PLNG_0256	Neverita didyma (Röding, 1798)	Animalia	Bivalvia	Littorinimorpha	Naticidae	Neverita	didyma	species
BMAP:Benthos:PLNG_0258	Smithsonian Conservation Biology Institute	HumanObservation	BMAP:Benthos:PLNG_0258		van Veen drag	soft bottom	America	Peru	Cañete	8 - 12 m	-13.259454	-76.31308	BMAP:Benthos:PLNG_0258	BMAP:Benthos:PLNG_0258	BMAP:Benthos:PLNG_0256	Sinum cymba (Menke, 1828)	Animalia	Bivalvia	Littorinimorpha	Naticidae	Sinum	cymba	species
BMAP:Benthos:PLNG_0259	Smithsonian Conservation Biology Institute	HumanObservation	BMAP:Benthos:PLNG_0259			NA	America	Peru	Cañete				BMAP:Benthos:PLNG_0259	BMAP:Benthos:PLNG_0259	BMAP:Benthos:PLNG_0203	Neogastropoda Wenz, 1938	Animalia	Bivalvia	Neogastropoda				order
BMAP:Benthos:PLNG_0260	Smithsonian Conservation Biology Institute	HumanObservation	BMAP:Benthos:PLNG_0260			NA	America	Peru	Cañete				BMAP:Benthos:PLNG_0260	BMAP:Benthos:PLNG_0260	BMAP:Benthos:PLNG_0259	Columbellidae Swainson, 1840	Animalia	Bivalvia	Neogastropoda	Columbellidae			family
BMAP:Benthos:PLNG_0261	Smithsonian Conservation Biology Institute	HumanObservation	BMAP:Benthos:PLNG_0261		25cmX25cm quadrats	hard bottom	America	Peru	Cañete	5 m	-13.259454	-76.31308	BMAP:Benthos:PLNG_0261	BMAP:Benthos:PLNG_0261	BMAP:Benthos:PLNG_0260	Alia unifasciata (G. B. Sowerby I, 1832)	Animalia	Bivalvia	Neogastropoda	Columbellidae	Alia	unifasciata	species
BMAP:Benthos:PLNG_0262	Smithsonian Conservation Biology Institute	HumanObservation	BMAP:Benthos:PLNG_0262			NA	America	Peru	Cañete				BMAP:Benthos:PLNG_0262	BMAP:Benthos:PLNG_0262	BMAP:Benthos:PLNG_0259	Muricidae Rafinesque, 1815	Animalia	Bivalvia	Neogastropoda	Muricidae			family
BMAP:Benthos:PLNG_0263	Smithsonian Conservation Biology Institute	HumanObservation	BMAP:Benthos:PLNG_0263		25cmX25cm quadrats	hard bottom	America	Peru	Cañete	0 - 5 m	-13.259454	-76.31308	BMAP:Benthos:PLNG_0263	BMAP:Benthos:PLNG_0263	BMAP:Benthos:PLNG_0262	Concholepas concholepas (Bruguière, 1789)	Animalia	Bivalvia	Neogastropoda	Muricidae	Concholepas	concholepas	species
BMAP:Benthos:PLNG_0264	Smithsonian Conservation Biology Institute	HumanObservation	BMAP:Benthos:PLNG_0264		25cmX25cm quadrats	hard bottom	America	Peru	Cañete	5 - 10 m	-13.259454	-76.31308	BMAP:Benthos:PLNG_0264	BMAP:Benthos:PLNG_0264	BMAP:Benthos:PLNG_0262	Crassilabrum crassilabrum (Sowerby, 1834)	Animalia	Bivalvia	Neogastropoda	Muricidae	Crassilabrum	crassilabrum	species
BMAP:Benthos:PLNG_0265	Smithsonian Conservation Biology Institute	HumanObservation	BMAP:Benthos:PLNG_0265		25cmX25cm quadrats	hard bottom	America	Peru	Cañete	0 - 10 m	-13.259454	-76.31308	BMAP:Benthos:PLNG_0265	BMAP:Benthos:PLNG_0265	BMAP:Benthos:PLNG_0262	Stramonita haemastoma (Linnaeus, 1767)	Animalia	Bivalvia	Neogastropoda	Muricidae	Stramonita	haemastoma	species
BMAP:Benthos:PLNG_0266	Smithsonian Conservation Biology Institute	HumanObservation	BMAP:Benthos:PLNG_0266		25cmX25cm quadrats	hard bottom	America	Peru	Cañete	0 - 10 m	-13.259454	-76.31308	BMAP:Benthos:PLNG_0266	BMAP:Benthos:PLNG_0266	BMAP:Benthos:PLNG_0262	Thaisella chocolata (Duclos, 1832)	Animalia	Bivalvia	Neogastropoda	Muricidae	Thaisella	chocolata	species
BMAP:Benthos:PLNG_0267	Smithsonian Conservation Biology Institute	HumanObservation	BMAP:Benthos:PLNG_0267		25cmX25cm quadrats	hard bottom	America	Peru	Cañete	5 - 10 m	-13.259454	-76.31308	BMAP:Benthos:PLNG_0267	BMAP:Benthos:PLNG_0267	BMAP:Benthos:PLNG_0262	Xanthochorus buxeus (Broderip, 1833)	Animalia	Bivalvia	Neogastropoda	Muricidae	Xanthochorus	buxeus	species
BMAP:Benthos:PLNG_0268	Smithsonian Conservation Biology Institute	HumanObservation	BMAP:Benthos:PLNG_0268			NA	America	Peru	Cañete				BMAP:Benthos:PLNG_0268	BMAP:Benthos:PLNG_0268	BMAP:Benthos:PLNG_0259	Nassaridae Iredale, 1916 (1835)	Animalia	Bivalvia	Neogastropoda	Nassaridae			family
BMAP:Benthos:PLNG_0269	Smithsonian Conservation Biology Institute	HumanObservation	BMAP:Benthos:PLNG_0269		van Veen grab, 25cmX25cm quadrats	hard and soft bottoms	America	Peru	Cañete	8 - 12 m	-13.259454	-76.31308	BMAP:Benthos:PLNG_0269	BMAP:Benthos:PLNG_0269	BMAP:Benthos:PLNG_0268	Nassarius dentifer (Powys, 1835)	Animalia	Bivalvia	Neogastropoda	Nassaridae	Nassarius	dentifer	species
BMAP:Benthos:PLNG_0270	Smithsonian Conservation Biology Institute	HumanObservation	BMAP:Benthos:PLNG_0270			NA	America	Peru	Cañete				BMAP:Benthos:PLNG_0270	BMAP:Benthos:PLNG_0270	BMAP:Benthos:PLNG_0203	Nudibranchia Cuvier, 1817	Animalia	Bivalvia	Nudibranchia				order
BMAP:Benthos:PLNG_0271	Smithsonian Conservation Biology Institute	HumanObservation	BMAP:Benthos:PLNG_0271			NA	America	Peru	Cañete				BMAP:Benthos:PLNG_0271	BMAP:Benthos:PLNG_0271	BMAP:Benthos:PLNG_0270	Goniodorididae H. Adams & A. Adams, 1854	Animalia	Bivalvia	Nudibranchia	Goniodorididae			family
BMAP:Benthos:PLNG_0272	Smithsonian Conservation Biology Institute	HumanObservation	BMAP:Benthos:PLNG_0272		25cmX25cm quadrats	hard bottom	America	Peru	Cañete	10 m	-13.259454	-76.31308	BMAP:Benthos:PLNG_0272	BMAP:Benthos:PLNG_0272	BMAP:Benthos:PLNG_0271	Okenia luna Millen, Schrödl, Vargas & Indacochea, 1994	Animalia	Bivalvia	Nudibranchia	Goniodorididae	Okenia	luna	species
BMAP:Benthos:PLNG_0273	Smithsonian Conservation Biology Institute	HumanObservation	BMAP:Benthos:PLNG_0273			NA	America	Peru	Cañete				BMAP:Benthos:PLNG_0273	BMAP:Benthos:PLNG_0273	BMAP:Benthos:PLNG_0270	Dotidae Gray, 1853	Animalia	Bivalvia	Nudibranchia	Dotidae			family
BMAP:Benthos:PLNG_0274	Smithsonian Conservation Biology Institute	HumanObservation	BMAP:Benthos:PLNG_0274		25cmX25cm quadrats	hard bottom	America	Peru	Cañete	0 - 10 m	-13.259454	-76.31308	BMAP:Benthos:PLNG_0274	BMAP:Benthos:PLNG_0274	BMAP:Benthos:PLNG_0273	Doto uva Marcus, 1955	Animalia	Bivalvia	Nudibranchia	Dotidae	Doto	uva	species
BMAP:Benthos:PLNG_0275	Smithsonian Conservation Biology Institute	HumanObservation	BMAP:Benthos:PLNG_0275			NA	America	Peru	Cañete				BMAP:Benthos:PLNG_0275	BMAP:Benthos:PLNG_0275		Polyplacophora Gray, 1821	Animalia	Polyplacophora					class
BMAP:Benthos:PLNG_0276	Smithsonian Conservation Biology Institute	HumanObservation	BMAP:Benthos:PLNG_0276			NA	America	Peru	Cañete				BMAP:Benthos:PLNG_0276	BMAP:Benthos:PLNG_0276	BMAP:Benthos:PLNG_0275	Chitonida Thiele, 1909	Animalia	Polyplacophora	Chitonida				order
BMAP:Benthos:PLNG_0277	Smithsonian Conservation Biology Institute	HumanObservation	BMAP:Benthos:PLNG_0277			NA	America	Peru	Cañete				BMAP:Benthos:PLNG_0277	BMAP:Benthos:PLNG_0277	BMAP:Benthos:PLNG_0276	Chaetopleuridae Plate, 1899	Animalia	Polyplacophora	Chitonida	Chaetopleuridae			family
BMAP:Benthos:PLNG_0278	Smithsonian Conservation Biology Institute	HumanObservation	BMAP:Benthos:PLNG_0278		25cmX25cm quadrats	hard bottom	America	Peru	Cañete	5 m	-13.259454	-76.31308	BMAP:Benthos:PLNG_0278	BMAP:Benthos:PLNG_0278	BMAP:Benthos:PLNG_0277	Chaetopleura hennahi (Gray, 1828)	Animalia	Polyplacophora	Chitonida	Chaetopleuridae	Chaetopleura	hennahi	species
BMAP:Benthos:PLNG_0279	Smithsonian Conservation Biology Institute	HumanObservation	BMAP:Benthos:PLNG_0279			NA	America	Peru	Cañete				BMAP:Benthos:PLNG_0279	BMAP:Benthos:PLNG_0279	BMAP:Benthos:PLNG_0276	Chitonidae Rafinesque, 1815	Animalia	Polyplacophora	Chitonida	Chitonidae			family
BMAP:Benthos:PLNG_0280	Smithsonian Conservation Biology Institute	HumanObservation	BMAP:Benthos:PLNG_0280		25cmX25cm quadrats	hard bottom	America	Peru	Cañete	0 m	-13.259454	-76.31308	BMAP:Benthos:PLNG_0280	BMAP:Benthos:PLNG_0280	BMAP:Benthos:PLNG_0279	Acanthopleura echinata (Barnes, 1824)	Animalia	Polyplacophora	Chitonida	Chitonidae	Acanthopleura	echinata	species
BMAP:Benthos:PLNG_0281	Smithsonian Conservation Biology Institute	HumanObservation	BMAP:Benthos:PLNG_0281		25cmX25cm quadrats	hard bottom	America	Peru	Cañete	0 - 10 m	-13.259454	-76.31308	BMAP:Benthos:PLNG_0281	BMAP:Benthos:PLNG_0281	BMAP:Benthos:PLNG_0279	Chiton cumingsii Frembly, 1827	Animalia	Polyplacophora	Chitonida	Chitonidae	Chiton	cumingsii	species
BMAP:Benthos:PLNG_0282	Smithsonian Conservation Biology Institute	HumanObservation	BMAP:Benthos:PLNG_0282		25cmX25cm quadrats	hard bottom	America	Peru	Cañete	0 - 10 m	-13.259454	-76.31308	BMAP:Benthos:PLNG_0282	BMAP:Benthos:PLNG_0282	BMAP:Benthos:PLNG_0279	Chiton granosus Frembly, 1827	Animalia	Polyplacophora	Chitonida	Chitonidae	Chiton	granosus	species
