# Supplementary material for: Macrobenthic fauna from an upwelling coastal area of Peru (Warm Temperate South-eastern Pacific province -Humboldtian ecoregion)
Source: Biodivers Data J. 2018 Sep 10;(6):e28937. doi: 10.3897/BDJ.6.e28937 (PMC6160799; doi:10.3897/BDJ.6.e28937)
Supplement: Supplementary material 2 — Macrobenthos species ocurrence list [file bdj-06-e28937-s002.zip › meta.xml]

<archive xmlns="http://rs.tdwg.org/dwc/text/" metadata="eml.xml">
  <core encoding="UTF-8" fieldsTerminatedBy="\t" linesTerminatedBy="\n" fieldsEnclosedBy="" ignoreHeaderLines="1" rowType="http://rs.tdwg.org/dwc/terms/Occurrence">
    <files>
      <location>occurrence.txt</location>
    </files>
    <id index="0" />
    <field index="1" term="http://purl.org/dc/terms/rightsHolder"/>
    <field index="2" term="http://rs.tdwg.org/dwc/terms/basisOfRecord"/>
    <field index="3" term="http://rs.tdwg.org/dwc/terms/occurrenceID"/>
    <field index="4" term="http://rs.tdwg.org/dwc/terms/occurrenceRemarks"/>
    <field index="5" term="http://rs.tdwg.org/dwc/terms/samplingProtocol"/>
    <field index="6" term="http://rs.tdwg.org/dwc/terms/habitat"/>
    <field index="7" term="http://rs.tdwg.org/dwc/terms/continent"/>
    <field index="8" term="http://rs.tdwg.org/dwc/terms/country"/>
    <field index="9" term="http://rs.tdwg.org/dwc/terms/locality"/>
    <field index="10" term="http://rs.tdwg.org/dwc/terms/verbatimDepth"/>
    <field index="11" term="http://rs.tdwg.org/dwc/terms/decimalLatitude"/>
    <field index="12" term="http://rs.tdwg.org/dwc/terms/decimalLongitude"/>
    <field index="13" term="http://rs.tdwg.org/dwc/terms/taxonID"/>
    <field index="14" term="http://rs.tdwg.org/dwc/terms/acceptedNameUsageID"/>
    <field index="15" term="http://rs.tdwg.org/dwc/terms/parentNameUsageID"/>
    <field index="16" term="http://rs.tdwg.org/dwc/terms/scientificName"/>
    <field index="17" term="http://rs.tdwg.org/dwc/terms/kingdom"/>
    <field index="18" term="http://rs.tdwg.org/dwc/terms/class"/>
    <field index="19" term="http://rs.tdwg.org/dwc/terms/order"/>
    <field index="20" term="http://rs.tdwg.org/dwc/terms/family"/>
    <field index="21" term="http://rs.tdwg.org/dwc/terms/genus"/>
    <field index="22" term="http://rs.tdwg.org/dwc/terms/specificEpithet"/>
    <field index="23" term="http://rs.tdwg.org/dwc/terms/taxonRank"/>
  </core>
</archive>
