# Supplementary material for: Macrobenthic fauna from an upwelling coastal area of Peru (Warm Temperate South-eastern Pacific province -Humboldtian ecoregion)
Source: Biodivers Data J. 2018 Sep 10;(6):e28937. doi: 10.3897/BDJ.6.e28937 (PMC6160799; doi:10.3897/BDJ.6.e28937)
Supplement: Supplementary material 2 — Macrobenthos species ocurrence list [file bdj-06-e28937-s002.zip › eml.xml]

<eml:eml xmlns:eml="eml://ecoinformatics.org/eml-2.1.1"
         xmlns:dc="http://purl.org/dc/terms/"
         xmlns:xsi="http://www.w3.org/2001/XMLSchema-instance"
         xsi:schemaLocation="eml://ecoinformatics.org/eml-2.1.1 http://rs.gbif.org/schema/eml-gbif-profile/1.1/eml.xsd"
         packageId="http://ipt.pensoft.net/resource?id=macrobenthos_bmapperu/v1.0" system="http://gbif.org" scope="system"
         xml:lang="eng">

<dataset>
  <title xml:lang="eng">macrobenthos_bmapperu</title>
      <creator>
    <individualName>
        <givenName>Ximena</givenName>
      <surName>Velez-Zuazo</surName>
    </individualName>
    <organizationName>Smithsonian Institution</organizationName>
    <positionName>Marine Managing Director</positionName>
    <address>
        <country>PE</country>
    </address>
    <electronicMailAddress>velezx@si.edu</electronicMailAddress>
          <userId directory="http://orcid.org/">0000-0002-6556-4101</userId>
      </creator>
      <creator>
    <individualName>
        <givenName>Vicente</givenName>
      <surName>Tasso</surName>
    </individualName>
    <organizationName>Oceansnell, SL</organizationName>
    <positionName>Researcher</positionName>
      </creator>
      <creator>
    <individualName>
        <givenName>Mustapha</givenName>
      <surName>El Haddad</surName>
    </individualName>
    <organizationName>Oceansnell, SL</organizationName>
    <positionName>Researcher</positionName>
      </creator>
      <creator>
    <individualName>
        <givenName>Carolina</givenName>
      <surName>Assadi</surName>
    </individualName>
    <organizationName>Oceansnell, SL</organizationName>
    <positionName>Researcher</positionName>
      </creator>
      <creator>
    <individualName>
        <givenName>Remy</givenName>
      <surName>Canales</surName>
    </individualName>
    <organizationName>Universidad Nacional Mayor de San Marcos</organizationName>
    <positionName>Researcher</positionName>
      </creator>
      <creator>
    <individualName>
        <givenName>Luis</givenName>
      <surName>Aguirre</surName>
    </individualName>
    <organizationName>Universidad Nacional Mayor de San Marcos</organizationName>
    <positionName>Researcher</positionName>
      </creator>
      <metadataProvider>
    <individualName>
        <givenName>Ximena</givenName>
      <surName>Velez-Zuazo</surName>
    </individualName>
    <organizationName>Smithsonian Institution</organizationName>
    <positionName>Marine Managing Director</positionName>
    <address>
        <country>PE</country>
    </address>
    <electronicMailAddress>velezx@si.edu</electronicMailAddress>
          <userId directory="http://orcid.org/">0000-0002-6556-4101</userId>
      </metadataProvider>
      <associatedParty>
    <individualName>
        <givenName>Ximena</givenName>
      <surName>Velez-Zuazo</surName>
    </individualName>
    <organizationName>Smithsonian Institution</organizationName>
    <positionName>Marine Managing Director</positionName>
    <address>
        <country>PE</country>
    </address>
    <electronicMailAddress>velezx@si.edu</electronicMailAddress>
          <userId directory="http://orcid.org/">0000-0002-6556-4101</userId>
    <role>author</role>
      </associatedParty>
  <pubDate>
      2018-08-30
  </pubDate>
  <language>eng</language>
  <abstract>
    <para>Macrobenthos ocurrence data from Benthos protocol surveys conducted by the Biodiversity Monitoring and Assessment Program (BMAP) at central coast of Peru.</para>
  </abstract>
      <keywordSet>
            <keyword>Occurrence</keyword>
        <keywordThesaurus>GBIF Dataset Type Vocabulary: http://rs.gbif.org/vocabulary/gbif/dataset_type.xml</keywordThesaurus>
      </keywordSet>
  <intellectualRights>
    <para>This work is licensed under a <ulink url="http://creativecommons.org/licenses/by-nc/4.0/legalcode"><citetitle>Creative Commons Attribution Non Commercial (CC-BY-NC) 4.0 License</citetitle></ulink>.</para>
  </intellectualRights>
  <coverage>
      <geographicCoverage>
          <geographicDescription>Control and influence area of PERU LNG marine terminal, 167km south of Lima, in Pampa Larga beach.</geographicDescription>
        <boundingCoordinates>
          <westBoundingCoordinate>-76.343</westBoundingCoordinate>
          <eastBoundingCoordinate>-76.189</eastBoundingCoordinate>
          <northBoundingCoordinate>-13.236</northBoundingCoordinate>
          <southBoundingCoordinate>-13.372</southBoundingCoordinate>
        </boundingCoordinates>
      </geographicCoverage>
          <temporalCoverage>
              <rangeOfDates>
                  <beginDate>
                    <calendarDate>2011-06-01</calendarDate>
                  </beginDate>
                <endDate>
                  <calendarDate>2015-06-30</calendarDate>
                </endDate>
              </rangeOfDates>
          </temporalCoverage>
  </coverage>
  <maintenance>
    <description>
      <para></para>
    </description>
    <maintenanceUpdateFrequency>unkown</maintenanceUpdateFrequency>
  </maintenance>

      <contact>
    <individualName>
        <givenName>Ximena</givenName>
      <surName>Velez-Zuazo</surName>
    </individualName>
    <organizationName>Smithsonian Institution</organizationName>
    <positionName>Marine Managing Director</positionName>
    <address>
        <country>PE</country>
    </address>
    <electronicMailAddress>velezx@si.edu</electronicMailAddress>
          <userId directory="http://orcid.org/">0000-0002-6556-4101</userId>
      </contact>
  <methods>
        <methodStep>
          <description>
            <para>N/A</para>
          </description>
        </methodStep>
      <sampling>
        <studyExtent>
          <description>
            <para>Pampa Larga, biannual survyes</para>
          </description>
        </studyExtent>
        <samplingDescription>
          <para>For hard bottoms we used a 25cm x 25cm quadrat. For soft bottoms, we used a van Veen drag for subtidal and a hand corer for intertidal.</para>
        </samplingDescription>
      </sampling>
  </methods>
  <project >
    <title>Macrobenthic fauna from an upwelling coastal area of Peru (Warm Temperate Southeastern Pacific province -Humboldtian ecoregion)</title>
      <personnel>
        <individualName>
            <givenName>Ximena</givenName>
          <surName>Velez-Zuazo</surName>
        </individualName>
              <userId directory="http://orcid.org/">0000-0002-6556-4101</userId>
        <role></role>
      </personnel>
  </project>
</dataset>
  <additionalMetadata>
    <metadata>
      <gbif>
          <dateStamp>2018-08-30T05:52:52.928+03:00</dateStamp>
          <hierarchyLevel>dataset</hierarchyLevel>
            <citation>Velez-Zuazo X, Tasso V, El Haddad M, Assadi C, Canales R, Aguirre L (2018): macrobenthos_bmapperu. v1.0. Biodiversity Data Journal. Dataset/Occurrence. http://ipt.pensoft.net/resource?r=macrobenthos_bmapperu&amp;v=1.0</citation>
      </gbif>
    </metadata>
  </additionalMetadata>
</eml:eml>
